# Supplementary material for: Gastroenteritis and respiratory infection outbreaks in French nursing homes from 2007 to 2018: Morbidity and all-cause lethality according to the individual characteristics of residents
Source: PLoS One. 2019 Sep 24;14(9):e0222321. doi: 10.1371/journal.pone.0222321 (PMC6759171; doi:10.1371/journal.pone.0222321)
Supplement: S1 R Codes — (R) [file pone.0222321.s002.R]

### HOW TO USE THIS SCRIPT

#### R CODE IS PRESENTED IN THE SAME FILE (TO LIMIT THE NUMBER OF FILES) BUT IT WAS MADE OF 9 DIFFERENT PARTS, ENTIRELY INDEPENDENT
### AND CORRESPONDING TO THE DIFFERENT TABLES AND ANALYSIS IN THE TEXT.
### THE CONTENT CORRESPONDS TO THE CHORONOLOGY OF THE ANALYSIS IN THE ARTICLE.

### IN EACH PART, THE BEGINNING CORRESPONDS TO THE DESCRIPTIVE ANALYSIS AND CONTROLS ABOUT THE COHORT.

### TO LIMIT THE LENGTH OF THE SCRIPT, IN THE VIRUS STRATIFIED ANALYSIS, THE ANALYSIS OF ONE VIRUS STRATUM IS PRESENTED IN THIS SCRIPT. 
### TO PERFORM THE ANALYSIS OF OTHER VIRUS STRATES, INDICATIONS ARE IN THE SCRIPT AND THE SAME ANALYSIS ARE EASY TO PERFORM BY CHANGING THE VIRUS CODE IN THE SCRIPT.
### THE SAME NOTE APPLIES TO OTHER PARAMETERS WHEN STRATIFIED ANALYSIS WAS PERFORMED : "SEX", ..... 
### TO HAVE A GLOBAL VIEW OF THE MANUSCRIPT, YOU HAVE THE TABLE OF CONTENTS BELOW.

### TABLE OF CONTENTS (packages used) : LINE OF THE BEGINNING IN THE SCRIPT

###  Meaning of abbreviations : LINE 28
###  1_Script_Descriptive analysis_Infection_rate_univariate_and_TableS5 (library(epitools), library(ecodist), library(rcompanion)) : LINE 50
###  2_Script_Infection_rate_Stratification_2x2_TableS6 (library(epitools), library(epiR)) : LINE 308
###  3_Script_Infection_rate_Stratification_Sex_Lstay_Age_Table1 (library(epiR), library(ecodist), library(epitools) : LINE 858
###  4_Script_Infection_rate_Stratification_Sex_Lstay_Age_Gir_TableS7 ((library(epiR), library(ecodist), library(epitools)) : LINE 1007
###  5_Script_Lethality_Table2 (library(epitools)) : LINE 1214
###  6_Script_Lethality_rate_univariate_analysis_and_TableS9 (library(epitools)) : LINE 1461
###  7_Script_Lethality_rate_Stratification_2x2_TableS10 (library(epitools), library(ecodist)) : LINE 1723
###  8_Script_Lethality_rate_Stratification_2x2_Age_Autonomy_Table3 ((library(epiR), library(ecodist), library(epitools)) : LINE 2257
###  9_Script_Lethality_rate_Stratification_Sex_Lstay_Age_Gir_TableS11 ((library(epiR), library(ecodist), library(epitools)) : LINE 2461


### Meaning of abbreviations
### Num: resident number included (not continuous as it is another extraction from a more complete database). 
### irgea: 1 (gastroenteritis (GEA) outbreak), 2 (respiratory tract infection (RTI) outbreak)  
### anne : surveillance period corresponding to the epidemic season (over two years because the epidemic seasons are generally at the end of one year and the beginning of the next)  
### numerosite: The number of the site where the outbreak occurred. (it is not continuous because it is an extraction from another more complete base).  
### Numeroservice : The number of the service where the outbreak occurred.  
### Numerocasgroupe: group case number  
### ContaNONConta: 1: infected, 0: uninfected  
### typeactivite2: Ehpad is the nursing home name in France (it is an extraction from a more complete database with other care activities)
### age: years, class age : "<86", "???86", (remark : the sign superior or equal was not recognized by the software and replaced by ??? )
### Sex: M (men), F (Women)  
### duree (length of stay) : years, class length of stay:  "<4", "???4", (remark : the sign superior or equal was not recognized by the software and replaced by ??? )
### DATEDEBUT: date of the beginning of infection (Not used in the work)  
### DCTotal: 1 (deceased), 0 (alive or lost from view)  
### SemaineDC: week in which the death appeared after the beginning of the infection
### PDV: 0 not lost to follow-up, otherwise week during which the resident is lost to follow-up 
### Cvir4: 1 (GEA-Norovirus, NoV+), 2 (GEA-No norovirus identification or research, NoV-), 3 (RTI-Influenza, FLU+), 4 (RTI No Influenza identification or research, Flu-)
### Vaccin: only for outbreaks with influenza (NC: not known, 1: vaccinated, 0: not vaccinated)
### Tami: oseltamivir treatment (non:no treatement, C: curative, P: prophylactic, NC: not known)


####   1_Script_Attack_rate_univariate_and_TableS5 #####


rm(list=ls())
Tot <- read.csv2("S1_Data_FIRA_GEA31_10_18_Plos_one.csv")
summary(Tot)

library(checkpoint)
checkpoint("2019-08-21")

## Descriptive analysis and control


Tot$irgea.cat <- factor(Tot$irgea)
str(Tot$irgea.cat)
Tot$ContaNONConta.cat <- factor(Tot$ContaNONConta,levels=c(1,0), c("I","NI"))
str(Tot$ContaNONConta.cat)
Tot$Cvir4.cat <- factor(Tot$Cvir4)
str(Tot$Cvir4.cat)
Tot$classeGIR.cat <- factor(Tot$classeGIR)
str(Tot$classeGIR.cat)

## outbreak exposed residents (GEA and RTI)

table(Tot$irgea.cat)

### Exposed residents according to the virus identifications 
table(Tot$Cvir4.cat)

### Exposed residents according to sex
table(Tot$Sexe)


### Exposed residents according to the autonomy status
table(Tot$classeGIR.cat)

### median age
median(Tot$age, na.rm = FALSE)

### Resident distribution according to the virus identification and infected status
tab<-table(Tot$Cvir4.cat, Tot$ContaNONConta.cat)
addmargins(tab)

### virus category selection (Cvir4.cat == "1" Nov, "2" NoV-NA, "4" Flu, "5" Flu-NA )
smp<- subset (Tot)
summary(smp)

smp1<- subset (Tot, Cvir4.cat != "5" & Cvir4.cat != "4" )
smp2<- subset (Tot, Cvir4.cat != "2"& Cvir4.cat != "1" )

## Descriptive analysis and controls

smp$irgea.cat <- factor(smp$irgea)
str(smp$irgea.cat)
smp$ContaNONConta.cat <- factor(smp$ContaNONConta,levels=c(1,0), c("I","NI"))
str(smp$ContaNONConta.cat)
smp$Cvir4.cat <- factor(smp$Cvir4)
str(smp$Cvir4.cat)
smp$classeGIR.cat <- factor(smp$classeGIR)
str(smp$classeGIR.cat)

table(smp$irgea.cat)
table(smp$Cvir4.cat)
table(smp$classeGIR.cat)
tab<-table(smp$ContaNONConta.cat,smp$Cvir4.cat)
addmargins(tab)

library(epitools)

### Attack rate
smp$ContaNONConta.cat <- relevel(smp$ContaNONConta.cat , ref = "I")

## Comparison attack-rate NoV+/NoV- 
smp1<-droplevels(smp1)
smp1$ContaNONConta.cat <- factor(smp1$ContaNONConta,levels=c(1,0), c("I","NI"))
tab<-table(smp1$Cvir4.cat, smp1$ContaNONConta.cat)
addmargins(tab)
round(prop.table(tab ,margin = 1), 3)*100
oddsratio(tab, rev="c")
chisq.test(tab)$expected
chisq.test(tab)
fisher.test(tab)

## Comparison attack-rate Flu+/Flu-
smp2<-droplevels(smp2)
smp2$ContaNONConta.cat <- factor(smp2$ContaNONConta,levels=c(1,0), c("I","NI"))
tab<-table(smp2$Cvir4.cat, smp2$ContaNONConta.cat)
addmargins(tab)
round(prop.table(tab ,margin = 1), 3)*100
oddsratio(tab, rev="c")
chisq.test(tab)$expected
chisq.test(tab)
fisher.test(tab)


## Comparison attack-rate NoV+/NoV-/Flu+/Flu-
tab<-table(smp$Cvir4.cat, smp$ContaNONConta.cat)
addmargins(tab)
round(prop.table(tab ,margin = 1), 3)*100
oddsratio(tab, rev="c")
chisq.test(tab)$expected
chisq.test(tab)


### Descriptive analysis about median age (not included in the article) 
### and median length stay (duree) used to compared length stay according to the virus context (used in the article to calculated the estimated weekly turnover)
tapply(smp$age, smp$Cvir4.cat,  median)
median(smp$age, na.rm = FALSE)
kruskal.test(smp$age~smp$Cvir4.cat)

tapply(smp$duree, smp$Cvir4.cat,  median)
kruskal.test(smp$duree~smp$Cvir4.cat)
median(smp$duree, na.rm = FALSE)
summary(smp$duree)

library(rcompanion)
groupwiseMedian(duree ~ Cvir4.cat,
                data       = smp,
                conf       = 0.95,
                R          = 5000,
                percentile = TRUE,
                bca        = FALSE,
                digits     = 3)

groupwiseMedian(duree ~ 1,
                data       = smp,
                conf       = 0.95,
                R          = 5000,
                percentile = TRUE,
                bca        = FALSE,
                digits     = 3)


### Univariate analysis Table S5 replace variable below Cvir4.cat == "" "1" NoV+, "2" NoV-, "4" Flu+, "5" Flu-

smp<- subset (Tot, Cvir4.cat == "5")

### Sexe alone
smp$Sexe <- relevel(smp$Sexe, ref = "F")
tab1<-table(smp$Sexe, smp$ContaNONConta.cat)
addmargins(tab1)
round(prop.table(tab1 ,margin = 1), 3)*100

oddsratio(tab1, rev="c")
chisq.test(tab1)$expected
chisq.test(tab1)
fisher.test(tab1)

##Age class for univariate analysis and analysis

smp$class0_age <- cut(smp$age, breaks = c(0,70, 75, 80, 85, 90, 95, 100, 120), right = FALSE, include.lowest = TRUE)
summary(smp$class0_age)
smp$class0_age.cat <- factor(smp$class0_age)

df <- data.frame(smp$class0_age.cat, smp$Cvir4.cat,smp$ContaNONConta.cat)
head(df)

# Load function
source("http://pcwww.liv.ac.uk/~william/R/crosstab.r")

library(ecodist)

smp$ContaNONConta.cat <- relevel(smp$ContaNONConta.cat, ref = "NI")
crosstab(df, row.vars = c("smp.class0_age.cat","smp.Cvir4.cat") , col.vars = "smp.ContaNONConta.cat", type = "f")
crosstab(df, row.vars = c("smp.class0_age.cat","smp.Cvir4.cat")   , col.vars = "smp.ContaNONConta.cat", type = "r")
tab1<-table(smp$class0_age.cat, smp$ContaNONConta.cat)
addmargins(tab1)
round(prop.table(tab1 ,margin = 1), 3)*100

oddsratio(tab1)
chisq.test(tab1)$expected
chisq.test(tab1)

##Lentgh stay class and analysis

smp$class0_duree <- cut(smp$duree, breaks = c(0,1, 2, 3, 4, 5, 6, 7, 50), right = FALSE, include.lowest = TRUE)
summary(smp$class0_duree)
smp$class0_duree.cat <- factor(smp$class0_duree)


df <- data.frame(smp$class0_duree.cat, smp$Cvir4.cat,smp$ContaNONConta.cat)
head(df)

# Load function
source("http://pcwww.liv.ac.uk/~william/R/crosstab.r")

library(ecodist)

smp$ContaNONConta.cat <- relevel(smp$ContaNONConta.cat, ref = "NI")
crosstab(df, row.vars = c("smp.class0_duree.cat","smp.Cvir4.cat") , col.vars = "smp.ContaNONConta.cat", type = "f")
crosstab(df, row.vars = c("smp.class0_duree.cat","smp.Cvir4.cat")   , col.vars = "smp.ContaNONConta.cat", type = "r")


tapply(smp$duree, smp$Cvir4.cat,  median)
median(smp$duree, na.rm = FALSE)
mean(smp$duree, na.rm = FALSE)
tab1<-table(smp$class0_duree.cat, smp$ContaNONConta.cat)
addmargins(tab1)
round(prop.table(tab1 ,margin = 1), 3)*100

oddsratio(tab1)
chisq.test(tab1)$expected
chisq.test(tab1)

## Autonomy class

smp$class0_Gir <- cut(smp$Gir, breaks = c(0,1, 2, 3, 6), right = TRUE, include.lowest = TRUE)
summary(smp$class0_Gir)
smp$class0_Gir.cat <- factor(smp$class0_Gir)

df <- data.frame(smp$class0_Gir.cat, smp$Cvir4.cat,smp$ContaNONConta.cat)
head(df)

# Load function
source("http://pcwww.liv.ac.uk/~william/R/crosstab.r")

library(ecodist)

smp$ContaNONConta.cat <- relevel(smp$ContaNONConta.cat, ref = "NI")
crosstab(df, row.vars = c("smp.class0_Gir.cat","smp.Cvir4.cat") , col.vars = "smp.ContaNONConta.cat", type = "f")
crosstab(df, row.vars = c("smp.class0_Gir.cat","smp.Cvir4.cat")   , col.vars = "smp.ContaNONConta.cat", type = "r")

smp$Gir_N<-as.numeric(smp$Gir)
tapply(smp$Gir,smp$Cvir4.cat,  median, na.rm = TRUE)
median(smp$Gir, na.rm = TRUE)
mean(smp$Gir, na.rm = TRUE)

tab1<-table(smp$class0_Gir.cat, smp$ContaNONConta.cat)
addmargins(tab1)
round(prop.table(tab1 ,margin = 1), 3)*100

oddsratio(tab1)
chisq.test(tab1)$expected
chisq.test(tab1)
fisher.test(tab1)

### Binary variable creation (not included in the article)

smp$class_age <- cut(smp$age, breaks = c(0,86,120), levels=c(0,1), c("<86", "???86"), right = FALSE, include.lowest = TRUE)
summary(smp$class_age)
smp$class_age.cat <- factor(smp$class_age)

smp$class2_age <- cut(smp$age, breaks = c(0,82,120), levels=c(0,1), c("<82", "???82"), right = FALSE, include.lowest = TRUE)
summary(smp$class2_age)
smp$class2_age.cat <- factor(smp$class2_age)

smp$class_Gir <- cut(smp$Gir, breaks = c(0,3,6),levels=c(0,1), c("1-2","3 to 6"),  right = FALSE, include.lowest = TRUE)
summary(smp$class_Gir)
smp$class_Gir.cat <- factor(smp$class_Gir)

smp$class2_Gir <- cut(smp$Gir, breaks = c(0,2,3,6),levels=c(0,1,2), c("1", "2","3 to 6"),  right = FALSE, include.lowest = TRUE)
summary(smp$class2_Gir)
smp$class2_Gir.cat <- factor(smp$class2_Gir)

smp$class_duree <- cut(smp$duree, breaks = c(0,4,50), levels=c(0,1), c("<4","???4"),  right = FALSE, include.lowest = TRUE)
summary(smp$class_duree)
smp$class_duree.cat <- factor(smp$class_duree)

#### 2_Script_Attack_rate_Stratification_2x2_TableS6

rm(list=ls())
Tot <- read.csv2("S1_Data_FIRA_GEA31_10_18_Plos_one.csv")
summary(Tot)
library(checkpoint)
checkpoint("2019-08-21")

## Descriptive analysis and cohort controls

Tot$irgea.cat <- factor(Tot$irgea)
str(Tot$irgea.cat)
Tot$ContaNONConta.cat <- factor(Tot$ContaNONConta,levels=c(1,0), c("I","NI"))
str(Tot$ContaNONConta.cat)
Tot$Cvir4.cat <- factor(Tot$Cvir4)
str(Tot$Cvir4.cat)
Tot$classeGIR.cat <- factor(Tot$classeGIR)
str(Tot$classeGIR.cat)

table(Tot$irgea.cat)
table(Tot$Cvir4.cat)
table(Tot$classeGIR.cat)
tab<-table(Tot$Cvir4.cat, Tot$ContaNONConta.cat)
addmargins(tab)

### virus category selection (Cvir4.cat == "1" Nov, "2" NoV-NA, "4" Flu, "5" Flu-NA )

smp <- subset(Tot,  Cvir4.cat == "4")

## Descriptive analysis and cohort controls

smp$irgea.cat <- factor(smp$irgea)
str(smp$irgea.cat)
smp$ContaNONConta.cat <- factor(smp$ContaNONConta,levels=c(1,0), c("I","NI"))
str(smp$ContaNONConta.cat)
smp$Cvir4.cat <- factor(smp$Cvir4)
str(smp$Cvir4.cat)
smp$classeGIR.cat <- factor(smp$classeGIR)
str(smp$classeGIR.cat)

table(smp$irgea.cat)
table(smp$Cvir4.cat)
table(smp$classeGIR.cat)
tab<-table(smp$ContaNONConta.cat,smp$Cvir4.cat)
addmargins(tab)


### Binary variable creation

smp$class_age <- cut(smp$age, breaks = c(0,86,120), levels=c(0,1), c("<86", "???86"), right = FALSE, include.lowest = TRUE)
summary(smp$class_age)
smp$class_age.cat <- factor(smp$class_age)

smp$class_Gir <- cut(smp$Gir, breaks = c(0,3,6),levels=c(0,1), c("1-2","3 to 6"),  right = FALSE, include.lowest = TRUE)
summary(smp$class_Gir)
smp$class_Gir.cat <- factor(smp$class_Gir)

smp$class_duree <- cut(smp$duree, breaks = c(0,4,50), levels=c(0,1), c("<4","???4"),  right = FALSE, include.lowest = TRUE)
summary(smp$class_duree)
smp$class_duree.cat <- factor(smp$class_duree)


### A_Analysis of age, autonomy and length univaried impact

tab0<-table(smp$class_age.cat, smp$ContaNONConta.cat)
addmargins(tab0)
round(prop.table(tab0 ,margin = 1), 3)*100

library(epitools)

oddsratio(tab0, rev="c")
chisq.test(tab0)$expected
chisq.test(tab0)
fisher.test(tab0)

tab01<-table(smp$class_Gir.cat, smp$ContaNONConta.cat)
addmargins(tab01)
round(prop.table(tab01 ,margin = 1), 3)*100

oddsratio(tab01, rev="c")
chisq.test(tab01)$expected
chisq.test(tab01)
fisher.test(tab01)


tab02<-table(smp$class_duree.cat, smp$ContaNONConta.cat)
addmargins(tab02)
round(prop.table(tab02 ,margin = 1), 3)*100

oddsratio(tab02, rev="c")
chisq.test(tab02)$expected
chisq.test(tab02)
fisher.test(tab02)


### B_Age analysis

### B1_1_Sex univariate analysis (control)
tab1<-table(smp$Sexe, smp$ContaNONConta.cat)
addmargins(tab1)
round(prop.table(tab1 ,margin = 1), 3)*100

oddsratio(tab1, rev="c")
chisq.test(tab1)$expected
chisq.test(tab1)
fisher.test(tab1)

#### B1_2_Univariate analysis with Sex stratification

smp1a<- subset(smp,  Sexe=="F")

tab1a1<-table(smp1a$class_age.cat, smp1a$ContaNONConta.cat)
addmargins(tab1a1)
round(prop.table(tab1a1 ,margin = 1), 3)*100
oddsratio(tab1a1, rev="c")
chisq.test(tab1a1)$expected
chisq.test(tab1a1)
fisher.test(tab1a1)

smp1b<- subset(smp,  Sexe=="M")
tab1a2<-table(smp1b$class_age.cat, smp1b$ContaNONConta.cat)
addmargins(tab1a2)
round(prop.table(tab1a2 ,margin = 1), 3)*100
oddsratio(tab1a2, rev="c")
chisq.test(tab1a2)$expected
chisq.test(tab1a2)
fisher.test(tab1a2)


### B1_3_Mantel Haenszel analysis and homogeneity test


smp$class_age2.cat <- relevel(smp$class_age.cat , ref = "???86")
tab1a3 <- table(smp$class_age2.cat,smp$ContaNONConta.cat, smp$Sexe, dnn = c("age", "Infec", "sexe"))
addmargins(tab1a3)

library(epiR)

epi.2by2(dat = tab1a3, method = "cohort.count", conf.level = 0.95,  outcome = "as.columns")


mantelhaen.test(tab1a3, statistic, p.value,  exact=TRUE)
summary(tab1a3)


### B2_Age analysis according to autonomy

### B2_1_Autonomy univariate analysis (control)


tab2<-table(smp$class_Gir.cat, smp$ContaNONConta.cat)
addmargins(tab2)
round(prop.table(tab2 ,margin = 1), 3)*100

oddsratio(tab2, rev="c")
chisq.test(tab2)$expected
chisq.test(tab2)
fisher.test(tab2)

### B2_2_Univariate analysis with autonomy stratification

smp1a<- subset(smp,  class_Gir.cat=="1-2")

tab2a1<-table(smp1a$class_age.cat, smp1a$ContaNONConta.cat)
addmargins(tab2a1)
round(prop.table(tab2a1 ,margin = 1), 3)*100
oddsratio(tab2a1, rev="c")
chisq.test(tab2a1)$expected
chisq.test(tab2a1)
fisher.test(tab2a1)

smp1b<- subset(smp,  class_Gir.cat=="3 to 6")
tab2a2<-table(smp1b$class_age.cat, smp1b$ContaNONConta.cat)
addmargins(tab2a2)
round(prop.table(tab2a2 ,margin = 1), 3)*100
oddsratio(tab2a2, rev="c")
chisq.test(tab2a2)$expected
chisq.test(tab2a2)
fisher.test(tab2a2)


### B2_3_Mantel Haenszel analysis and homogeneity test


library(epiR)
smp$class_age2.cat <- relevel(smp$class_age.cat , ref = "???86")
tab2a3 <- table(smp$class_age2.cat,smp$ContaNONConta.cat, smp$class_Gir.cat, dnn = c("age", "Infec", "autonomy"))
addmargins(tab2a3)

epi.2by2(dat = tab2a3, method = "cohort.count", conf.level = 0.95,  outcome = "as.columns")
mantelhaen.test(tab2a3, statistic, p.value,  exact=TRUE)
summary(tab2a3)

### B3_Age analysis according to length stay

### B3_1_length stay univariate analysis (control)


tab3<-table(smp$class_duree.cat, smp$ContaNONConta.cat)
addmargins(tab3)
round(prop.table(tab3 ,margin = 1), 3)*100

oddsratio(tab3, rev="c")
chisq.test(tab3)$expected
chisq.test(tab3)
fisher.test(tab3)


### B3_2_Univariate analysis with length stay stratification

smp1a<- subset(smp,  class_duree.cat=="<4")

tab3a1<-table(smp1a$class_age.cat, smp1a$ContaNONConta.cat)
addmargins(tab3a1)
round(prop.table(tab3a1 ,margin = 1), 3)*100
oddsratio(tab3a1, rev="c")
chisq.test(tab3a1)$expected
chisq.test(tab3a1)
fisher.test(tab3a1)

smp1b<- subset(smp,  class_duree.cat=="???4")
tab3a2<-table(smp1b$class_age.cat, smp1b$ContaNONConta.cat)
addmargins(tab3a2)
round(prop.table(tab3a2 ,margin = 1), 3)*100
oddsratio(tab3a2, rev="c")
chisq.test(tab3a2)$expected
chisq.test(tab3a2)
fisher.test(tab3a2)


### B3_3_Mantel Haenszel analysis and homogeneity test

smp$class_age2.cat <- relevel(smp$class_age.cat , ref = "???86")
tab3a3 <- table(smp$class_age2.cat,smp$ContaNONConta.cat, smp$class_duree.cat, dnn = c("age", "Infec", "length stay"))
addmargins(tab3a3)

epi.2by2(dat = tab3a3, method = "cohort.count", conf.level = 0.95,  outcome = "as.columns")
mantelhaen.test(tab3a3, statistic, p.value,  exact=TRUE)
summary(tab3a3)

### C_Autonomy analysis 

### C1_1_Autonomy univariate analysis (control)

tab00<-table(smp$class_Gir.cat, smp$ContaNONConta.cat)
addmargins(tab00)
round(prop.table(tab00 ,margin = 1), 3)*100

oddsratio(tab00, rev="c")
chisq.test(tab00)$expected
chisq.test(tab00)
fisher.test(tab00)

### C1_2_Univariate analysis with Sex stratification

smp1a<- subset(smp,  Sexe=="F")

tab4a1<-table(smp1a$class_Gir.cat, smp1a$ContaNONConta.cat)
addmargins(tab4a1)
round(prop.table(tab4a1 ,margin = 1), 4)*100
oddsratio(tab4a1, rev="c")
chisq.test(tab4a1)$expected
chisq.test(tab4a1)
fisher.test(tab4a1)

smp1b<- subset(smp,  Sexe=="M")
tab4a2<-table(smp1b$class_Gir.cat, smp1b$ContaNONConta.cat)
addmargins(tab4a2)
round(prop.table(tab4a2 ,margin = 1), 3)*100
oddsratio(tab4a2, rev="c")
chisq.test(tab4a2)$expected
chisq.test(tab4a2)
fisher.test(tab4a2)

### C1_3_Mantel Haenszel analysis and homogeneity test

library(epiR)
smp$class_Gir2.cat <- relevel(smp$class_Gir.cat , ref = "3 to 6")
tab4a3 <- table(smp$class_Gir2.cat,smp$ContaNONConta.cat, smp$Sexe, dnn = c("GIR", "Infec", "sexe"))
addmargins(tab4a3)

epi.2by2(dat = tab4a3, method = "cohort.count", conf.level = 0.95,  outcome = "as.columns")
mantelhaen.test(tab4a3, statistic, p.value,  exact=TRUE)
summary(tab4a3)


### C2_1_Age univariate analysis (control)

tab5<-table(smp$class_age.cat, smp$ContaNONConta.cat)
addmargins(tab5)
round(prop.table(tab5 ,margin = 1), 3)*100

oddsratio(tab5, rev="c")
chisq.test(tab5)$expected
chisq.test(tab5)
fisher.test(tab5)

### C2_2_Univariate analysis with age stratification

smp1a<- subset(smp,  class_age.cat=="<86")

tab5a1<-table(smp1a$class_Gir.cat, smp1a$ContaNONConta.cat)
addmargins(tab5a1)
round(prop.table(tab5a1 ,margin = 1), 3)*100
oddsratio(tab5a1, rev="c")
chisq.test(tab5a1)$expected
chisq.test(tab5a1)
fisher.test(tab5a1)

smp1b<- subset(smp,  class_age.cat=="???86")
tab5a2<-table(smp1b$class_Gir.cat, smp1b$ContaNONConta.cat)
addmargins(tab5a2)
round(prop.table(tab5a2 ,margin = 1), 3)*100
oddsratio(tab5a2, rev="c")
chisq.test(tab5a2)$expected
chisq.test(tab5a2)
fisher.test(tab5a2)

### C2_3_Mantel Haenszel analysis and homogeneity test

library(epiR)
smp$class_Gir2.cat <- relevel(smp$class_Gir.cat , ref = "3 to 6")
tab5a3 <- table(smp$class_Gir2.cat,smp$ContaNONConta.cat, smp$class_age.cat, dnn = c("autonomy", "Infec", "age"))
addmargins(tab5a3)

epi.2by2(dat = tab5a3, method = "cohort.count", conf.level = 0.95,  outcome = "as.columns")
mantelhaen.test(tab5a3, statistic, p.value,  exact=TRUE)
summary(tab5a3)

### C3_1_Length stay univariate analysis (control)

tab6<-table(smp$class_duree.cat, smp$ContaNONConta.cat)
addmargins(tab6)
round(prop.table(tab6 ,margin = 1), 3)*100

oddsratio(tab6, rev="c")
chisq.test(tab6)$expected
chisq.test(tab6)
fisher.test(tab6)

### C3_2_Univariate analysis with length stay stratification

smp1a<- subset(smp,  class_duree.cat=="<4")

tab6a1<-table(smp1a$class_Gir.cat, smp1a$ContaNONConta.cat)
addmargins(tab6a1)
round(prop.table(tab6a1 ,margin = 1), 3)*100
oddsratio(tab6a1, rev="c")
chisq.test(tab6a1)$expected
chisq.test(tab6a1)
fisher.test(tab6a1)

smp1b<- subset(smp,  class_duree.cat=="???4")
tab6a2<-table(smp1b$class_Gir.cat, smp1b$ContaNONConta.cat)
addmargins(tab6a2)
round(prop.table(tab6a2 ,margin = 1), 3)*100
oddsratio(tab6a2, rev="c")
chisq.test(tab6a2)$expected
chisq.test(tab6a2)
fisher.test(tab6a2)


### C3_3_Mantel Haenszel analysis and homogeneity test


library(epiR)
smp$class_Gir2.cat <- relevel(smp$class_Gir.cat , ref = "3 to 6")
tab6a3 <- table(smp$class_Gir2.cat,smp$ContaNONConta.cat, smp$class_duree.cat, dnn = c("autonomy", "Infec", "length stay"))
addmargins(tab6a3)

epi.2by2(dat = tab6a3, method = "cohort.count", conf.level = 0.95, outcome = "as.columns")
mantelhaen.test(tab6a3, statistic, p.value,  exact=TRUE)
summary(tab6a3)


### D_Length stay analysis 

### D1_1_Univariate analysis with sex stratification


smp1a<- subset(smp,  Sexe=="F")

tab7a1<-table(smp1a$class_duree.cat, smp1a$ContaNONConta.cat)
addmargins(tab7a1)
round(prop.table(tab7a1 ,margin = 1), 4)*100
oddsratio(tab7a1, rev="c")
chisq.test(tab7a1)$expected
chisq.test(tab7a1)
fisher.test(tab7a1)

smp1b<- subset(smp,  Sexe=="M")
tab7a2<-table(smp1b$class_duree.cat, smp1b$ContaNONConta.cat)
addmargins(tab7a2)
round(prop.table(tab7a2 ,margin = 1), 3)*100
oddsratio(tab7a2, rev="c")
chisq.test(tab7a2)$expected
chisq.test(tab7a2)
fisher.test(tab7a2)


### D1_2_Mantel Haenszel analysis and homogeneity test


library(epiR)
smp$class_duree2.cat <- relevel(smp$class_duree.cat , ref = "???4")
tab7a3 <- table(smp$class_duree2.cat,smp$ContaNONConta.cat, smp$Sexe, dnn = c("duree", "Infec", "sexe"))
addmargins(tab7a3)

epi.2by2(dat = tab7a3, method = "cohort.count", conf.level = 0.95,  outcome = "as.columns")
mantelhaen.test(tab7a3, statistic, p.value,  exact=TRUE)
summary(tab7a3)


### D2_1_Univariate analysis with age stratification

smp1a<- subset(smp,  class_age.cat=="<86")

tab8a1<-table(smp1a$class_duree.cat, smp1a$ContaNONConta.cat)
addmargins(tab8a1)
round(prop.table(tab8a1 ,margin = 1), 3)*100
oddsratio(tab8a1, rev="c")
chisq.test(tab8a1)$expected
chisq.test(tab8a1)
fisher.test(tab8a1)

smp1b<- subset(smp,  class_age.cat=="???86")
tab8a2<-table(smp1b$class_duree.cat, smp1b$ContaNONConta.cat)
addmargins(tab8a2)
round(prop.table(tab8a2 ,margin = 1), 3)*100
oddsratio(tab8a2, rev="c")
chisq.test(tab8a2)$expected
chisq.test(tab8a2)
fisher.test(tab8a2)


### D2_2_Mantel Haenszel analysis and homogeneity test


library(epiR)
smp$class_duree2.cat <- relevel(smp$class_duree.cat , ref = "???4")
tab8a3 <- table(smp$class_duree2.cat,smp$ContaNONConta.cat, smp$class_age.cat, dnn = c("duree", "Infec", "age"))
addmargins(tab8a3)

epi.2by2(dat = tab8a3, method = "cohort.count", conf.level = 0.95,  outcome = "as.columns")
mantelhaen.test(tab8a3, statistic, p.value,  exact=TRUE)
summary(tab8a3)


### D3_1_Univariate analysis with autonomy stratification

smp1a<- subset(smp,  class_Gir.cat =="1-2")

tab9a1<-table(smp1a$class_duree.cat, smp1a$ContaNONConta.cat)
addmargins(tab9a1)
round(prop.table(tab9a1 ,margin = 1), 3)*100
oddsratio(tab9a1, rev="c")
chisq.test(tab9a1)$expected
chisq.test(tab9a1)
fisher.test(tab9a1)

smp1b<- subset(smp,  class_Gir.cat=="3 to 6")
tab9a2<-table(smp1b$class_duree.cat, smp1b$ContaNONConta.cat)
addmargins(tab9a2)
round(prop.table(tab9a2 ,margin = 1), 3)*100
oddsratio(tab9a2, rev="c")
chisq.test(tab9a2)$expected
chisq.test(tab9a2)
fisher.test(tab9a2)


### D3_2_Mantel Haenszel analysis and homogeneity test


library(epiR)
smp$class_duree2.cat <- relevel(smp$class_duree.cat , ref = "???4")
tab9a3 <- table(smp$class_duree2.cat,smp$ContaNONConta.cat, smp$class_Gir.cat, dnn = c("autonomy", "Infec", "length stay"))
addmargins(tab9a3)

epi.2by2(dat = tab9a3, method = "cohort.count", conf.level = 0.95,  outcome = "as.columns")
mantelhaen.test(tab9a3, statistic, p.value,  exact=TRUE)
summary(tab9a3)

## analysis specificity male (not included in the study)

smp1b<- subset(smp,  Sexe=="M")
tab10a<-table(smp1b$class_duree.cat, smp1b$class_age.cat)
addmargins(tab10a)
round(prop.table(tab10a ,margin = 1), 3)*100
oddsratio(tab10a, rev="c")
chisq.test(tab10a)$expected
chisq.test(tab10a)
fisher.test(tab10a)


tab10a<-table(smp1b$class_Gir.cat, smp1b$class_age.cat)
addmargins(tab10a)
round(prop.table(tab10a ,margin = 1), 3)*100
oddsratio(tab10a, rev="c")
chisq.test(tab10a)$expected
chisq.test(tab10a)
fisher.test(tab10a)

tab10a<-table(smp1b$class_Gir.cat, smp1b$class_duree.cat)
addmargins(tab10a)
round(prop.table(tab10a ,margin = 1), 3)*100
oddsratio(tab10a, rev="c")
chisq.test(tab10a)$expected
chisq.test(tab10a)
fisher.test(tab10a)

tab10a<-table(smp$Sexe, smp$class_age.cat)
addmargins(tab10a)
round(prop.table(tab10a ,margin = 1), 3)*100
oddsratio(tab10a, rev="c")
chisq.test(tab10a)$expected
chisq.test(tab10a)
fisher.test(tab10a)

tapply(smp$age, smp$Sexe,  median)

tab10a<-table(smp$Sexe, smp$class_age.cat)
addmargins(tab10a)

tab10a<-table(smp$Sexe, smp$class_Gir.cat)
addmargins(tab10a)
round(prop.table(tab10a ,margin = 1), 3)*100
oddsratio(tab10a, rev="c")
chisq.test(tab10a)$expected
chisq.test(tab10a)
fisher.test(tab10a)

tab10a<-table(smp$Sexe, smp$class_duree.cat)
addmargins(tab10a)
round(prop.table(tab10a ,margin = 1), 3)*100
oddsratio(tab10a, rev="c")
chisq.test(tab10a)$expected
chisq.test(tab10a)
fisher.test(tab10a)

tab10a<-table(smp$Sexe, smp$class_age.cat)
addmargins(tab10a)
round(prop.table(tab10a ,margin = 1), 3)*100
oddsratio(tab10a, rev="c")
chisq.test(tab10a)$expected
chisq.test(tab10a)
fisher.test(tab10a)


#####  3_Script_Attack_rate_Stratification_Sex_Lstay_Age_Table1

rm(list=ls())
Tot <- read.csv2("S1_Data_FIRA_GEA31_10_18_Plos_one.csv")
summary(Tot)
library(checkpoint)
checkpoint("2019-08-21")

## Descriptive analysis and cohort controls

Tot$irgea.cat <- factor(Tot$irgea)
str(Tot$irgea.cat)
Tot$ContaNONConta.cat <- factor(Tot$ContaNONConta,levels=c(1,0), c("I","NI"))
str(Tot$ContaNONConta.cat)
Tot$Cvir4.cat <- factor(Tot$Cvir4)
str(Tot$Cvir4.cat)
Tot$classeGIR.cat <- factor(Tot$classeGIR)
str(Tot$classeGIR.cat)

table(Tot$irgea.cat)
table(Tot$Cvir4.cat)
table(Tot$classeGIR.cat)
tab<-table(Tot$Cvir4.cat, Tot$ContaNONConta.cat)
addmargins(tab)

### virus category selection (Cvir4.cat == "1" Nov+, "2" NoV-, "4" Flu+, "5" Flu-)

smp<- subset (Tot, Cvir4.cat != "4"& Cvir4.cat != "1" & Cvir4.cat != "5" )


### Descriptive analysis and control

smp$irgea.cat <- factor(smp$irgea)
str(smp$irgea.cat)
smp$ContaNONConta.cat <- factor(smp$ContaNONConta,levels=c(1,0), c("I","NI"))
str(smp$ContaNONConta.cat)
smp$Cvir4.cat <- factor(smp$Cvir4)
str(smp$Cvir4.cat)
smp$classeGIR.cat <- factor(smp$classeGIR)
str(smp$classeGIR.cat)

table(smp$irgea.cat)
table(smp$Cvir4.cat)
table(smp$classeGIR.cat)
tab<-table(smp$ContaNONConta.cat,smp$Cvir4.cat)
addmargins(tab)

##Binary variable creation

smp$class_age <- cut(smp$age, breaks = c(0,86,120), levels=c(0,1), c("<86", "???86"), right = FALSE, include.lowest = TRUE)
summary(smp$class_age)
smp$class_age.cat <- factor(smp$class_age)

smp$class2_age <- cut(smp$age, breaks = c(0,82,120), levels=c(0,1), c("<82", "???82"), right = FALSE, include.lowest = TRUE)
summary(smp$class2_age)
smp$class2_age.cat <- factor(smp$class2_age)

smp$class_Gir <- cut(smp$Gir, breaks = c(0,3,6),levels=c(0,1), c("1-2","3 to 6"),  right = FALSE, include.lowest = TRUE)
summary(smp$class_Gir)
smp$class_Gir.cat <- factor(smp$class_Gir)

smp$class2_Gir <- cut(smp$Gir, breaks = c(0,2,3,6),levels=c(0,1,2), c("1", "2","3 to 6"),  right = FALSE, include.lowest = TRUE)
summary(smp$class2_Gir)
smp$class2_Gir.cat <- factor(smp$class2_Gir)


smp$class_duree <- cut(smp$duree, breaks = c(0,4,50), levels=c(0,1), c("<4","???4"),  right = FALSE, include.lowest = TRUE)
summary(smp$class_duree)
smp$class_duree.cat <- factor(smp$class_duree)


library(epiR)


## level stratification AGE as FACTOR and DUREE (length of stay) as THIRD FACTOR
####(replace F or M to make stratified analysis according to sex)

smp1a<- subset(smp, Sexe == "M" &  class_duree.cat != "NA")

df <- data.frame(smp1a$class_age.cat, smp1a$class_duree.cat,smp1a$ContaNONConta.cat)
head(df)

# Load function
source("http://pcwww.liv.ac.uk/~william/R/crosstab.r")

##Other test
library(ecodist)

smp1a$ContaNONConta.cat <- relevel(smp1a$ContaNONConta.cat, ref = "NI")
crosstab(df, row.vars = c("smp1a.class_duree.cat","smp1a.class_age.cat") , col.vars = "smp1a.ContaNONConta.cat", type = "f")
crosstab(df, row.vars = c("smp1a.class_duree.cat","smp1a.class_age.cat")   , col.vars = "smp1a.ContaNONConta.cat", type = "r")

##odds ratio according to length stay

smp1b<- subset(smp1a,  class_duree.cat=="<4")
tabMHbrut<-table(smp1b$class_age.cat, smp1b$ContaNONConta.cat)
smp1b$ContaNONConta.cat <- relevel(smp1b$ContaNONConta.cat, ref = "NI")
addmargins(tabMHbrut)
round(prop.table(tabMHbrut ,margin = 1), 3)*100

library(epitools)
or.midp(tabMHbrut, conf.level = 0.95, byrow = TRUE, interval = c(0, 1000))
oddsratio(tabMHbrut)
chisq.test(tabMHbrut)$expected
chisq.test(tabMHbrut)
fisher.test(tabMHbrut)


smp1b<- subset(smp1a,  class_duree.cat=="???4")
tabMHbrut<-table(smp1b$class_age.cat, smp1b$ContaNONConta.cat)
smp1b$ContaNONConta.cat <- relevel(smp1b$ContaNONConta.cat, ref = "NI")
addmargins(tabMHbrut)
round(prop.table(tabMHbrut ,margin = 1), 3)*100

library(epitools)
or.midp(tabMHbrut, conf.level = 0.95, byrow = TRUE, interval = c(0, 1000))
oddsratio(tabMHbrut)
chisq.test(tabMHbrut)$expected
chisq.test(tabMHbrut)
fisher.test(tabMHbrut)

##odds ratio not adjusted 

tabMHbrut<-table(smp1a$class_age.cat, smp1a$ContaNONConta.cat)
smp1a$ContaNONConta.cat <- relevel(smp1a$ContaNONConta.cat, ref = "NI")

addmargins(tabMHbrut)

round(prop.table(tabMHbrut ,margin = 1), 3)*100
or.midp(tabMHbrut, conf.level = 0.95, byrow = TRUE, interval = c(0, 1000))
oddsratio(tabMHbrut)
chisq.test(tabMHbrut)$expected
chisq.test(tabMHbrut)
fisher.test(tabMHbrut)


### Mantel Haenszel analysis and homogeneity test

library(epiR)
smp1a$class_age.cat <- relevel(smp1a$class_age.cat , ref = "<86")
tab2a3 <- table(smp1a$class_age.cat,smp1a$ContaNONConta.cat, smp1a$class_duree.cat , dnn = c("age", "Infec", "Length_stay"))
addmargins(tab2a3)

epi.2by2(dat = tab2a3, method = "cohort.count", conf.level = 0.95,   outcome = "as.columns")
mantelhaen.test(tab2a3, statistic, p.value)
summary(tab2a3)


##### 4_Script_Attack_rate_Stratification_Sex_Lstay_Age_Gir_TableS7

rm(list=ls())
Tot <- read.csv2("S1_Data_FIRA_GEA31_10_18_Plos_one.csv")
summary(Tot)
library(checkpoint)
checkpoint("2019-08-21")

### Descriptive analysis and cohort controls

Tot$irgea.cat <- factor(Tot$irgea)
str(Tot$irgea.cat)
Tot$ContaNONConta.cat <- factor(Tot$ContaNONConta,levels=c(1,0), c("I","NI"))
str(Tot$ContaNONConta.cat)
Tot$Cvir4.cat <- factor(Tot$Cvir4)
str(Tot$Cvir4.cat)
Tot$classeGIR.cat <- factor(Tot$classeGIR)
str(Tot$classeGIR.cat)

table(Tot$irgea.cat)
table(Tot$Cvir4.cat)
table(Tot$classeGIR.cat)
tab<-table(Tot$Cvir4.cat, Tot$ContaNONConta.cat)
addmargins(tab)

### virus category selection (Cvir4.cat == "1" Nov+, "2" NoV-, "4" Flu+, "5" Flu-)

smp<- subset (Tot, Cvir4.cat != "1"& Cvir4.cat != "4" & Cvir4.cat != "2" )


## Descriptive analysis and controls

smp$irgea.cat <- factor(smp$irgea)
str(smp$irgea.cat)
smp$ContaNONConta.cat <- factor(smp$ContaNONConta,levels=c(1,0), c("I","NI"))
str(smp$ContaNONConta.cat)
smp$Cvir4.cat <- factor(smp$Cvir4)
str(smp$Cvir4.cat)
smp$classeGIR.cat <- factor(smp$classeGIR)
str(smp$classeGIR.cat)

table(smp$irgea.cat)
table(smp$Cvir4.cat)
table(smp$classeGIR.cat)
tab<-table(smp$ContaNONConta.cat,smp$Cvir4.cat)
addmargins(tab)

##Binary variable creation

smp$class_age <- cut(smp$age, breaks = c(0,86,120), levels=c(0,1), c("<86", "???86"), right = FALSE, include.lowest = TRUE)
summary(smp$class_age)
smp$class_age.cat <- factor(smp$class_age)

smp$class2_age <- cut(smp$age, breaks = c(0,82,120), levels=c(0,1), c("<82", "???82"), right = FALSE, include.lowest = TRUE)
summary(smp$class2_age)
smp$class2_age.cat <- factor(smp$class2_age)

smp$class_Gir <- cut(smp$Gir, breaks = c(0,3,6),levels=c(0,1), c("1-2","3 to 6"),  right = FALSE, include.lowest = TRUE)
summary(smp$class_Gir)
smp$class_Gir.cat <- factor(smp$class_Gir)

smp$class2_Gir <- cut(smp$Gir, breaks = c(0,2,3,6),levels=c(0,1,2), c("1", "2","3 to 6"),  right = FALSE, include.lowest = TRUE)
summary(smp$class2_Gir)
smp$class2_Gir.cat <- factor(smp$class2_Gir)


smp$class_duree <- cut(smp$duree, breaks = c(0,4,50), levels=c(0,1), c("<4","???4"),  right = FALSE, include.lowest = TRUE)
summary(smp$class_duree)
smp$class_duree.cat <- factor(smp$class_duree)


library(epiR)

### Level stratification GIR (autonomy) as FACTOR and AGE AND DUREE (length of stay) as THIRD FACTOR
####(replace F or M to make analysis according to sex)

smp1a<- subset(smp, Sexe == "M" &  class_Gir.cat != "NA")

#### As class_Gir.cat was with missing values, the code below took into account this point

df <- data.frame(smp1a$class_age.cat, smp1a$class_duree.cat,smp1a$ContaNONConta.cat)
head(df)

# Load function
source("http://pcwww.liv.ac.uk/~william/R/crosstab.r")

##Other test
library(ecodist)

smp1a$ContaNONConta.cat <- relevel(smp1a$ContaNONConta.cat, ref = "NI")
crosstab(df, row.vars = c("smp1a.class_duree.cat","smp1a.class_age.cat") , col.vars = "smp1a.ContaNONConta.cat", type = "f")
crosstab(df, row.vars = c("smp1a.class_duree.cat","smp1a.class_age.cat")   , col.vars = "smp1a.ContaNONConta.cat", type = "r")

##odds ratio according to length stay
### length stay "<4"
smp1b<- subset(smp1a,  class_duree.cat=="<4")
smp1c<- subset(smp1b, class_age.cat=="<86")
tabMHbrut<-table(smp1c$class_Gir.cat, smp1c$ContaNONConta.cat)
smp1c$ContaNONConta.cat <- relevel(smp1c$ContaNONConta.cat, ref = "NI")
addmargins(tabMHbrut)
round(prop.table(tabMHbrut ,margin = 1), 3)*100

library(epitools)
or.midp(tabMHbrut, conf.level = 0.95, byrow = TRUE, interval = c(0, 1000))
oddsratio(tabMHbrut)
chisq.test(tabMHbrut)$expected
chisq.test(tabMHbrut)
fisher.test(tabMHbrut)

smp1b<- subset(smp1a,  class_duree.cat=="<4")
smp1c<- subset(smp1b, class_age.cat=="???86")
tabMHbrut<-table(smp1c$class_Gir.cat, smp1c$ContaNONConta.cat)
smp1c$ContaNONConta.cat <- relevel(smp1c$ContaNONConta.cat, ref = "NI")
addmargins(tabMHbrut)
round(prop.table(tabMHbrut ,margin = 1), 3)*100

library(epitools)
or.midp(tabMHbrut, conf.level = 0.95, byrow = TRUE, interval = c(0, 1000))
oddsratio(tabMHbrut)
chisq.test(tabMHbrut)$expected
chisq.test(tabMHbrut)
fisher.test(tabMHbrut)

##odds ratio not adjusted 

tabMHbrut<-table(smp1b$class_Gir.cat, smp1b$ContaNONConta.cat)
smp1b$ContaNONConta.cat <- relevel(smp1b$ContaNONConta.cat, ref = "NI")

addmargins(tabMHbrut)

round(prop.table(tabMHbrut ,margin = 1), 3)*100
or.midp(tabMHbrut, conf.level = 0.95, byrow = TRUE, interval = c(0, 1000))
oddsratio(tabMHbrut)
chisq.test(tabMHbrut)$expected
chisq.test(tabMHbrut)
fisher.test(tabMHbrut)


### Mantel Haenszel analysis and homogeneity test

library(epiR)
smp1b$class_Gir.cat <- relevel(smp1b$class_Gir.cat , ref = "1-2")
tab2a3 <- table(smp1b$class_Gir.cat,smp1b$ContaNONConta.cat, smp1b$class_age.cat , dnn = c("Gir", "Infec", "Class_age"))
addmargins(tab2a3)

epi.2by2(dat = tab2a3, method = "cohort.count", conf.level = 0.95,   outcome = "as.columns")
mantelhaen.test(tab2a3, statistic, p.value)
summary(tab2a3)


##odds ratio according to length stay
### length stay "???4"

smp1b<- subset(smp1a,  class_duree.cat=="???4")
smp1c<- subset(smp1b, class_age.cat=="<86")
tabMHbrut<-table(smp1c$class_Gir.cat, smp1c$ContaNONConta.cat)
smp1c$ContaNONConta.cat <- relevel(smp1c$ContaNONConta.cat, ref = "NI")
addmargins(tabMHbrut)
round(prop.table(tabMHbrut ,margin = 1), 3)*100

library(epitools)
or.midp(tabMHbrut, conf.level = 0.95, byrow = TRUE, interval = c(0, 1000))
oddsratio(tabMHbrut)
chisq.test(tabMHbrut)$expected
chisq.test(tabMHbrut)
fisher.test(tabMHbrut)

smp1b<- subset(smp1a,  class_duree.cat=="???4")
smp1c<- subset(smp1b, class_age.cat=="???86")
tabMHbrut<-table(smp1c$class_Gir.cat, smp1c$ContaNONConta.cat)
smp1c$ContaNONConta.cat <- relevel(smp1c$ContaNONConta.cat, ref = "NI")
addmargins(tabMHbrut)
round(prop.table(tabMHbrut ,margin = 1), 3)*100

library(epitools)
or.midp(tabMHbrut, conf.level = 0.95, byrow = TRUE, interval = c(0, 1000))
oddsratio(tabMHbrut)
chisq.test(tabMHbrut)$expected
chisq.test(tabMHbrut)
fisher.test(tabMHbrut)

##odds ratio not adjusted 

tabMHbrut<-table(smp1b$class_Gir.cat, smp1b$ContaNONConta.cat)
smp1b$ContaNONConta.cat <- relevel(smp1b$ContaNONConta.cat, ref = "NI")

addmargins(tabMHbrut)

round(prop.table(tabMHbrut ,margin = 1), 3)*100
or.midp(tabMHbrut, conf.level = 0.95, byrow = TRUE, interval = c(0, 1000))
oddsratio(tabMHbrut)
chisq.test(tabMHbrut)$expected
chisq.test(tabMHbrut)
fisher.test(tabMHbrut)

### Mantel Haenszel analysis and homogeneity test

library(epiR)
smp1b$class_Gir.cat <- relevel(smp1b$class_Gir.cat , ref = "1-2")
tab2a3 <- table(smp1b$class_Gir.cat,smp1b$ContaNONConta.cat, smp1b$class_age.cat , dnn = c("Gir", "Infec", "Class_age"))
addmargins(tab2a3)

epi.2by2(dat = tab2a3, method = "cohort.count", conf.level = 0.95,  outcome = "as.columns")
mantelhaen.test(tab2a3, statistic, p.value)
summary(tab2a3)


####  5_Script_Lethality_Table2


rm(list=ls())
smp <- read.csv2("S1_Data_FIRA_GEA31_10_18_Plos_one.csv")
summary(smp)

library(checkpoint)
checkpoint("2019-08-21")

## Descriptive analysis and cohort controls

smp$irgea.cat <- factor(smp$irgea)
str(smp$irgea.cat)
smp$ContaNONConta.cat <- factor(smp$ContaNONConta,levels=c(1,0))
str(smp$ContaNONConta.cat)
smp$Cvir4.cat <- factor(smp$Cvir4)
str(smp$Cvir4.cat)


smp$DCTotal.cat  <- factor(smp$DCTotal,levels=c(1,0))
smp$SemaineDC.cat  <- factor(smp$SemaineDC)
smp$PDV.cat  <- factor(smp$PDV)

table(smp$DCTotal.cat)
table(smp$SemaineDC.cat)
table(smp$SemaineDC.cat,smp$DCTotal.cat)
table(smp$SemaineDC.cat, smp$PDV.cat)

### A_Analysis lethality NoV+ during 56 days

### A_1_Descriptive data and control

NoV <- subset(smp, Cvir4.cat == "1" & ContaNONConta.cat == "1" )

NoV$irgea.cat <- factor(NoV$irgea)
str(NoV$irgea.cat)
NoV$ContaNONConta.cat <- factor(NoV$ContaNONConta,levels=c(1,0))
str(NoV$ContaNONConta.cat)

NoV$DCTotal.cat  <- factor(NoV$DCTotal,levels=c(1,0))
NoV$SemaineDC.cat  <- factor(NoV$SemaineDC)
NoV$PDV.cat  <- factor(NoV$PDV)


table(NoV$DCTotal.cat)
table(NoV$SemaineDC.cat)
tabNoV0 <- table(NoV$SemaineDC.cat, NoV$PDV.cat)
print(tabNoV0)
addmargins(tabNoV0)

##A2_Lethality per 7 day-interval and lost to follow up : infected number per category

tabNoV1<-table(NoV$SemaineDC.cat,NoV$DCTotal.cat)
tabNoV2<-table(NoV$SemaineDC.cat,NoV$PDV.cat)
print(tabNoV1)
addmargins(tabNoV1)
print(tabNoV2)

library(epitools)

###The calculation takes into account the death and lost to follow up in the previous table


B1 <-  matrix( 
  c(5, 1088, 3, 1085, 6, 1079, 3, 1076, 3, 1073, 10, 1062, 4, 1058, 4, 1054), # the data elements 
  nrow=8,              # number of rows 
  ncol=2,              # number of columns 
  byrow = TRUE)        # fill matrix by rows 

oddsratio(B1, rev="c")

prop.table(B1, margin=1)

chi1 <- chisq.test(B1)
chi1$expected
chi1$observed
chisq.test(B1)
fisher.test(B1) 
fisher.test(B1,workspace=2e+07,hybrid=TRUE) 


### B_Analysis lethality NoV- context 56 days

### B_1_Descriptive data and control

NO_NOV <- subset(smp, Cvir4.cat == "2" & ContaNONConta.cat == "1" )

NO_NOV$irgea.cat <- factor(NO_NOV$irgea)
str(NO_NOV$irgea.cat)
NO_NOV$ContaNONConta.cat <- factor(NO_NOV$ContaNONConta,levels=c(1,0))
str(NO_NOV$ContaNONConta.cat)

NO_NOV$DCTotal.cat  <- factor(NO_NOV$DCTotal,levels=c(1,0))
NO_NOV$SemaineDC.cat  <- factor(NO_NOV$SemaineDC)
NO_NOV$PDV.cat  <- factor(NO_NOV$PDV)


table(NO_NOV$DCTotal.cat)
table(NO_NOV$SemaineDC.cat)
tabNO_NOV0 <- table(NO_NOV$SemaineDC.cat, NO_NOV$PDV.cat)
print(tabNO_NOV0)
addmargins(tabNO_NOV0)


##B2_Lethality per 7 day-interval and lost to follow up : infected number per category

tabNO_NOV1<-table(NO_NOV$SemaineDC.cat,NO_NOV$DCTotal.cat)
print(tabNO_NOV1)
addmargins(tabNO_NOV1)

tabNO_NOV2<-table(NO_NOV$SemaineDC.cat,NO_NOV$PDV.cat)
print(tabNO_NOV2)


library(epitools)


###The calculation takes into account the death and lost to follow up in the previous table


C1 <-  matrix( 
  c(7, 576, 4, 571, 5, 565, 4, 561, 2, 558, 5, 553, 3, 550, 4, 546), # the data elements 
  nrow=8,              # number of rows 
  ncol=2,              # number of columns 
  byrow = TRUE)        # fill matrix by rows 

oddsratio(C1, rev="c")

prop.table(C1, margin=1)

chi1 <- chisq.test(C1)
chi1$expected
chi1$observed
chisq.test(C1)
fisher.test(C1) 
fisher.test(C1,workspace=2e+07,hybrid=TRUE)


### C_Analysis lethality Flu+ context 56 days

### C_1_Descriptive data and control

Flu <- subset(smp, Cvir4.cat == "4" & ContaNONConta.cat == "1" )

Flu$irgea.cat <- factor(Flu$irgea)
str(Flu$irgea.cat)
Flu$ContaNONConta.cat <- factor(Flu$ContaNONConta,levels=c(1,0))
str(Flu$ContaNONConta.cat)

Flu$DCTotal.cat  <- factor(Flu$DCTotal,levels=c(1,0))
Flu$SemaineDC.cat  <- factor(Flu$SemaineDC)
Flu$PDV.cat  <- factor(Flu$PDV)


table(Flu$DCTotal.cat)
table(Flu$SemaineDC.cat)
tabFlu0 <- table(Flu$SemaineDC.cat, Flu$PDV.cat)
print(tabFlu0)
addmargins(tabFlu0)


### C_2_Lethality per 7 day-interval and lost to follow up : infected number per category

tabFlu1<-table(Flu$SemaineDC.cat,Flu$DCTotal.cat)
print(tabFlu1)
addmargins(tabFlu1)
tabFlu2<-table(Flu$SemaineDC.cat,Flu$PDV.cat)
print(tabFlu2)

library(epitools)


###The calculation takes into account the death and lost to follow up in the previous table


B1 <-  matrix( 
  c(27, 1067, 23, 1044, 22, 1020, 18, 1001, 9, 991, 5, 985, 5, 980, 8, 972), # the data elements 
  nrow=8,              # number of rows 
  ncol=2,              # number of columns 
  byrow = TRUE)        # fill matrix by rows 

oddsratio(B1, rev="c")

prop.table(B1, margin=1)

chi1 <- chisq.test(B1)
chi1$expected
chi1$observed
chisq.test(B1)
fisher.test(B1) 
fisher.test(B1,workspace=2e+07,hybrid=TRUE) 


### D_Analysis lethality Flu- context 56 days

### D_1_Descriptive data and control

IRA <- subset(smp, Cvir4.cat == "5" & ContaNONConta.cat == "1" )

IRA$irgea.cat <- factor(IRA$irgea)
str(IRA$irgea.cat)
IRA$ContaNONConta.cat <- factor(IRA$ContaNONConta,levels=c(1,0))
str(IRA$ContaNONConta.cat)

IRA$DCTotal.cat  <- factor(IRA$DCTotal,levels=c(1,0))
IRA$SemaineDC.cat  <- factor(IRA$SemaineDC)
IRA$PDV.cat  <- factor(IRA$PDV)


table(IRA$DCTotal.cat)
table(IRA$SemaineDC.cat)
tabIRA0 <- table(IRA$SemaineDC.cat, IRA$PDV.cat)
print(tabIRA0)
addmargins(tabIRA0)


### D_2_Lethality per 7 day-interval and lost to follow up : infected number per category

tabIRA1<-table(IRA$SemaineDC.cat,IRA$DCTotal.cat)
print(tabIRA1)
addmargins(tabIRA1)
tabIRA2<-table(IRA$SemaineDC.cat,IRA$PDV.cat)
print(tabIRA2)

library(epitools)


C1 <-  matrix( 
  c(17, 711, 10, 701, 7, 694, 7, 687, 6, 681, 2, 679, 3, 676, 1, 675), # the data elements 
  nrow=8,              # number of rows 
  ncol=2,              # number of columns 
  byrow = TRUE)        # fill matrix by rows 

oddsratio(C1, rev="c")

prop.table(C1, margin=1)

chi1 <- chisq.test(C1)
chi1$expected
chi1$observed
chisq.test(C1)


#####  6_Script_Lethality_rate_univariate_analysis_and_TableS9

rm(list=ls())
Tot <- read.csv2("S1_Data_FIRA_GEA31_10_18_Plos_one.csv")
summary(Tot)
library(checkpoint)
checkpoint("2019-08-21")

### Descriptive analysis and cohort controls

Tot$irgea.cat <- factor(Tot$irgea)
str(Tot$irgea.cat)
Tot$ContaNONConta.cat <- factor(Tot$ContaNONConta,levels=c(1,0), c("I","NI"))
str(Tot$ContaNONConta.cat)
Tot$Cvir4.cat <- factor(Tot$Cvir4)
str(Tot$Cvir4.cat)
Tot$classeGIR.cat <- factor(Tot$classeGIR)
str(Tot$classeGIR.cat)

table(Tot$irgea.cat)
table(Tot$Cvir4.cat)
table(Tot$classeGIR.cat)
tab<-table(Tot$Cvir4.cat, Tot$ContaNONConta.cat)
addmargins(tab)

### virus category selection (Cvir4.cat == "1" Nov, "2" NoV-NA, "4" Flu, "5" Flu-NA )

smp<- subset (Tot, ContaNONConta.cat == "I" )


### Descriptive analysis and controls

smp$irgea.cat <- factor(smp$irgea)
str(smp$irgea.cat)
smp$ContaNONConta.cat <- factor(smp$ContaNONConta,levels=c(1,0), c("I","NI"))
str(smp$ContaNONConta.cat)
smp$Cvir4.cat <- factor(smp$Cvir4)
str(smp$Cvir4.cat)
smp$classeGIR.cat <- factor(smp$classeGIR)
str(smp$classeGIR.cat)

table(smp$irgea.cat)
table(smp$Cvir4.cat)
table(smp$classeGIR.cat)
tab<-table(smp$ContaNONConta.cat,smp$Cvir4.cat)
addmargins(tab)

smp$DCTotal.cat  <- factor(smp$DCTotal,levels=c(1,0))
smp$SemaineDC.cat  <- factor(smp$SemaineDC)
smp$Dcvingthuit.cat <- factor(smp$Dcvingthuit,levels=c(1,0), c("Dc", "Alive"))


table(smp$DCTotal.cat)
table(smp$SemaineDC.cat)
table(smp$Dcvingthuit.cat)
table(smp$SemaineDC.cat,smp$DCTotal.cat)
ta<-table(smp$SemaineDC.cat,smp$Dcvingthuit.cat)
smp$Dcvingthuit.cat <- relevel(smp$Dcvingthuit.cat, ref = "Alive")
addmargins(ta)

library(epitools)


## Comparison lethality-rate NoV+/NoV-/Flu+,Flu- (univariate analysis in the article text)
smp$Dcvingthuit.cat <- relevel(smp$Dcvingthuit.cat , ref = "Alive")
tab<-table(smp$Cvir4.cat, smp$Dcvingthuit.cat)
addmargins(tab)
round(prop.table(tab ,margin = 1), 3)*100
oddsratio(tab, rev="c")
chisq.test(tab)$expected
chisq.test(tab)
fisher.test(tab)


smp1<- subset (smp, ContaNONConta.cat == "I" &  PDV != "1" & PDV != "2" &  PDV != "3" & PDV !="4" & Cvir4.cat != "5" & Cvir4.cat != "4" )
smp2<- subset (smp, ContaNONConta.cat == "I" &  PDV != "1" & PDV != "2" &  PDV != "3" & PDV !="4" & Cvir4.cat != "2"& Cvir4.cat != "1" )


## Comparison lethality-rate NoV+/NoV- (univariate analysis in the article text)
smp1<-droplevels(smp1)
smp1$Dcvingthuit.cat <- factor(smp1$Dcvingthuit,levels=c(1,0), c("Dc", "Alive"))
summary(smp1)
tab<-table(smp1$Cvir4.cat, smp1$Dcvingthuit.cat)
addmargins(tab)
round(prop.table(tab ,margin = 1), 3)*100
oddsratio(tab, rev="c")
chisq.test(tab)$expected
chisq.test(tab)
fisher.test(tab)

## Comparison lethality-rate Flu+/Flu- (univariate analysis in the article text)
smp2<-droplevels(smp2)
smp2$Dcvingthuit.cat <- factor(smp2$Dcvingthuit,levels=c(1,0), c("Dc", "Alive"))
tab<-table(smp2$Cvir4.cat, smp2$Dcvingthuit.cat)
addmargins(tab)
round(prop.table(tab ,margin = 1), 3)*100
oddsratio(tab, rev="c")
chisq.test(tab)$expected
chisq.test(tab)
fisher.test(tab)


##Descriptive analysis (not included in the article)


tapply(smp$age, smp$Cvir4.cat,  median)

median(smp$age, na.rm = FALSE)
kruskal.test(smp$age~smp$Cvir4.cat)

tapply(smp$duree, smp$Cvir4.cat,  median)
kruskal.test(smp$duree~smp$Cvir4.cat)
median(smp$duree, na.rm = FALSE)
summary(smp$duree)

### Univariate analysis Table S9 replace variable below Cvir4.cat == "1" NoV+, "2" NoV-, "4" Flu+, "5" Flu-
smp<- subset (Tot, ContaNONConta.cat == "I" &  PDV != "1" & PDV != "2" &  PDV != "3" & PDV !="4" )
smp<- subset (smp, Cvir4.cat == "2") 

smp$Dcvingthuit.cat <- factor(smp$Dcvingthuit,levels=c(1,0), c("Dc", "Alive"))

### Sexe alone
smp$Sexe <- relevel(smp$Sexe, ref = "F")
tab1<-table(smp$Sexe, smp$Dcvingthuit.cat)
addmargins(tab1)
round(prop.table(tab1 ,margin = 1), 3)*100

oddsratio(tab1, rev="c")
chisq.test(tab1)$expected
chisq.test(tab1)
fisher.test(tab1)


##Age class for univariate analysis

smp$class0_age <- cut(smp$age, breaks = c(0,70, 75, 80, 85, 90, 95, 100, 120), right = FALSE, include.lowest = TRUE)
summary(smp$class0_age)
smp$class0_age.cat <- factor(smp$class0_age)


df <- data.frame(smp$class0_age.cat, smp$Cvir4.cat, smp$Dcvingthuit.cat)
head(df)

# Load function
source("http://pcwww.liv.ac.uk/~william/R/crosstab.r")

library(ecodist)

smp$Dcvingthuit.cat <- relevel(smp$Dcvingthuit.cat, ref = "Alive")
crosstab(df, row.vars = c("smp.class0_age.cat","smp.Cvir4.cat") , col.vars = "smp.Dcvingthuit.cat", type = "f")
crosstab(df, row.vars = c("smp.class0_age.cat","smp.Cvir4.cat")   , col.vars = "smp.Dcvingthuit.cat", type = "r")

tab1<-table(smp$class0_age.cat, smp$Dcvingthuit.cat)
addmargins(tab1)
round(prop.table(tab1 ,margin = 1), 3)*100

oddsratio(tab1)
chisq.test(tab1)$expected
chisq.test(tab1)

fisher.test(tab1,workspace=2e+07,hybrid=TRUE) 

##### IMPORTANT Manual odds ratio calculation for Flu+/AGE because of the null death in class 70-75
#### Fisher test was calculated with the previous code

B1 <-  matrix( 
  c(3, 41, 7, 79, 9, 190, 27, 288, 26, 276, 14, 74, 4, 19), # the data elements 
  nrow=7,              # number of rows 
  ncol=2,              # number of columns 
  byrow = TRUE)        # fill matrix by rows 

oddsratio(B1, rev="c")


### Lentgh stay class for univariate analysis

smp$class0_duree <- cut(smp$duree, breaks = c(0,1, 2, 3, 4, 5, 6, 7, 50), right = FALSE, include.lowest = TRUE)
summary(smp$class0_duree)
smp$class0_duree.cat <- factor(smp$class0_duree)


df <- data.frame(smp$class0_duree.cat, smp$Cvir4.cat,smp$Dcvingthuit.cat)
head(df)

# Load function
source("http://pcwww.liv.ac.uk/~william/R/crosstab.r")

library(ecodist)

smp$Dcvingthuit.cat <- relevel(smp$Dcvingthuit.cat, ref = "Alive")
crosstab(df, row.vars = c("smp.class0_duree.cat","smp.Cvir4.cat") , col.vars = "smp.Dcvingthuit.cat", type = "f")
crosstab(df, row.vars = c("smp.class0_duree.cat","smp.Cvir4.cat")   , col.vars = "smp.Dcvingthuit.cat", type = "r")


tapply(smp$duree, smp$Cvir4.cat,  median)
median(smp$duree, na.rm = FALSE)
mean(smp$duree, na.rm = FALSE)

tab1<-table(smp$class0_duree.cat, smp$Dcvingthuit.cat)
addmargins(tab1)
round(prop.table(tab1 ,margin = 1), 3)*100

oddsratio(tab1)
chisq.test(tab1)$expected
chisq.test(tab1)
fisher.test(tab1)
fisher.test(tab1,workspace=2e+07,hybrid=TRUE) 


### Autonomy class for univariate analysis

smp$class0_Gir <- cut(smp$Gir, breaks = c(0,1, 2, 3, 6), right = TRUE, include.lowest = TRUE)
summary(smp$class0_Gir)
smp$class0_Gir.cat <- factor(smp$class0_Gir)


df <- data.frame(smp$class0_Gir.cat, smp$Cvir4.cat,smp$Dcvingthuit.cat)
head(df)

# Load function
source("http://pcwww.liv.ac.uk/~william/R/crosstab.r")

library(ecodist)

smp$Dcvingthuit.cat <- relevel(smp$Dcvingthuit.cat, ref = "Alive")
crosstab(df, row.vars = c("smp.class0_Gir.cat","smp.Cvir4.cat") , col.vars = "smp.Dcvingthuit.cat", type = "f")
crosstab(df, row.vars = c("smp.class0_Gir.cat","smp.Cvir4.cat")   , col.vars = "smp.Dcvingthuit.cat", type = "r")

tab1<-table(smp$class0_Gir.cat, smp$Dcvingthuit.cat)
addmargins(tab1)
round(prop.table(tab1 ,margin = 1), 3)*100

oddsratio(tab1)
chisq.test(tab1)$expected
chisq.test(tab1)
fisher.test(tab1)

### Binary variable creation : preliminary to the next analysis (not included in the study) 

smp$class_age <- cut(smp$age, breaks = c(0,86,120), levels=c(0,1), c("<86", "???86"), right = FALSE, include.lowest = TRUE)
summary(smp$class_age)
smp$class_age.cat <- factor(smp$class_age)

smp$class2_age <- cut(smp$age, breaks = c(0,82,120), levels=c(0,1), c("<82", "???82"), right = FALSE, include.lowest = TRUE)
summary(smp$class2_age)
smp$class2_age.cat <- factor(smp$class2_age)

smp$class_Gir <- cut(smp$Gir, breaks = c(0,3,6),levels=c(0,1), c("1-2","3 to 6"),  right = FALSE, include.lowest = TRUE)
summary(smp$class_Gir)
smp$class_Gir.cat <- factor(smp$class_Gir)

smp$class2_Gir <- cut(smp$Gir, breaks = c(0,2,3,6),levels=c(0,1,2), c("1", "2","3 to 6"),  right = FALSE, include.lowest = TRUE)
summary(smp$class2_Gir)
smp$class2_Gir.cat <- factor(smp$class2_Gir)


smp$class_duree <- cut(smp$duree, breaks = c(0,4,50), levels=c(0,1), c("<4","???4"),  right = FALSE, include.lowest = TRUE)
summary(smp$class_duree)
smp$class_duree.cat <- factor(smp$class_duree)


### 7_Script_Lethality_rate_Stratification_2x2_TableS10


rm(list=ls())
Tot <- read.csv2("S1_Data_FIRA_GEA31_10_18_Plos_one.csv")
summary(Tot)

library(checkpoint)
checkpoint("2019-08-21")

### Descriptive analysis and cohort controls

Tot$irgea.cat <- factor(Tot$irgea)
str(Tot$irgea.cat)
Tot$ContaNONConta.cat <- factor(Tot$ContaNONConta, levels=c(1,0), c("I","NI"))
str(Tot$ContaNONConta.cat)
Tot$Cvir4.cat <- factor(Tot$Cvir4)
str(Tot$Cvir4.cat)
Tot$classeGIR.cat <- factor(Tot$classeGIR)
str(Tot$classeGIR.cat)

table(Tot$irgea.cat)
table(Tot$Cvir4.cat)
table(Tot$classeGIR.cat)
tab<-table(Tot$Cvir4.cat, Tot$ContaNONConta.cat)
addmargins(tab)

Tot$DCTotal.cat  <- factor(Tot$DCTotal,levels=c(1,0))
Tot$SemaineDC.cat  <- factor(Tot$SemaineDC)
Tot$Dcvingthuit.cat <- factor(Tot$Dcvingthuit,levels=c(1,0))


table(Tot$DCTotal.cat)
table(Tot$SemaineDC.cat)
table(Tot$Dcvingthuit.cat)
table(Tot$SemaineDC.cat,Tot$DCTotal.cat)
table(Tot$SemaineDC.cat,Tot$DCTotal.cat)

table(Tot$Cvir4.cat,Tot$DCTotal.cat)
ta1<-table(Tot$Cvir4.cat,Tot$DCTotal.cat)
addmargins(ta1)


table(Tot$Cvir4.cat,Tot$Dcvingthuit.cat)
ta<-table(Tot$Cvir4.cat,Tot$Dcvingthuit.cat)
addmargins(ta)


### virus category selection (Cvir4.cat == "1" Nov, "2" NoV-NA, "4" Flu, "5" Flu-NA )

smp<- subset (Tot, ContaNONConta.cat == "I" &  PDV != "1" & PDV != "2" &  PDV != "3" & PDV !="4" & Cvir4.cat == "5")

### Descriptive analysis and controls

smp$irgea.cat <- factor(smp$irgea)
str(smp$irgea.cat)
table(smp$irgea.cat)
smp$ContaNONConta.cat <- factor(smp$ContaNONConta,c("1","0"))
str(smp$ContaNONConta.cat)
smp$Cvir4.cat <- factor(smp$Cvir4)
str(smp$Cvir4.cat)
smp$classeGIR.cat <- factor(smp$classeGIR)
str(smp$classeGIR.cat)

table(smp$irgea.cat)
table(smp$Cvir4.cat)
table(smp$classeGIR.cat)
tab<-table(smp$ContaNONConta.cat,smp$Cvir4.cat)
addmargins(tab)


smp$DCTotal.cat  <- factor(smp$DCTotal,levels=c(1,0))
smp$SemaineDC.cat  <- factor(smp$SemaineDC)
smp$Dcvingthuit.cat <- factor(smp$Dcvingthuit,levels=c(1,0), c("Dc", "Alive"))


table(smp$DCTotal.cat)
table(smp$SemaineDC.cat)
table(smp$Dcvingthuit.cat)
table(smp$SemaineDC.cat,smp$DCTotal.cat)
ta<-table(smp$SemaineDC.cat,smp$Dcvingthuit.cat)
smp$Dcvingthuit.cat <- relevel(smp$Dcvingthuit.cat, ref = "Dc")
addmargins(ta)


##Binary variable creation

smp$class_age <- cut(smp$age, breaks = c(0,86,120), levels=c(0,1), c("<86", "???86"), ref = "<86", right = FALSE, include.lowest = TRUE)
summary(smp$class_age)
smp$class_age.cat <- factor(smp$class_age)

smp$class_Gir <- cut(smp$Gir, breaks = c(0,3,6),levels=c(0,1), c("1-2","3 to 6"), ref = "1-2",   right = FALSE, include.lowest = TRUE)
summary(smp$class_Gir)
smp$class_Gir.cat <- factor(smp$class_Gir)

smp$class2_Gir <- cut(smp$Gir, breaks = c(0,2,3,6),levels=c(0,1,2), c("1", "2","3 to 6"), ref = "1",  right = FALSE, include.lowest = TRUE)
summary(smp$class2_Gir)
smp$class2_Gir.cat <- factor(smp$class2_Gir)


smp$class_duree <- cut(smp$duree, breaks = c(0,4,50), levels=c(0,1), c("<4","???4"), ref = "<4",  right = FALSE, include.lowest = TRUE)
summary(smp$class_duree)
smp$class_duree.cat <- factor(smp$class_duree)

### A_Analysis of age, autonomy et length univaried impact

tab0<-table(smp$class_age.cat, smp$Dcvingthuit.cat)
addmargins(tab0)
round(prop.table(tab0 ,margin = 1), 3)*100

oddsratio(tab0, rev="c")
chisq.test(tab0)$expected
chisq.test(tab0)
fisher.test(tab0)

tab01<-table(smp$class_Gir.cat, smp$Dcvingthuit.cat)
addmargins(tab01)
round(prop.table(tab01 ,margin = 1), 3)*100

oddsratio(tab01, rev="c")
chisq.test(tab01)$expected
chisq.test(tab01)
fisher.test(tab01)


tab02<-table(smp$class_duree.cat, smp$Dcvingthuit.cat)
addmargins(tab02)
round(prop.table(tab02 ,margin = 1), 3)*100

oddsratio(tab02, rev="c")
chisq.test(tab02)$expected
chisq.test(tab02)
fisher.test(tab02)

library(epitools)

### B_Age analysis

### B1_1_Sex univariate analysis (control)

tab1<-table(smp$Sexe, smp$Dcvingthuit.cat)
addmargins(tab1)
round(prop.table(tab1 ,margin = 1), 3)*100

oddsratio(tab1, rev="c")
chisq.test(tab1)$expected
chisq.test(tab1)
fisher.test(tab1)

### B1_2_Univariate analysis with Sex stratification

smp1a<- subset(smp,  Sexe=="F")

tab1a1<-table(smp1a$class_age.cat, smp1a$Dcvingthuit.cat)
addmargins(tab1a1)
round(prop.table(tab1a1 ,margin = 1), 3)*100
oddsratio(tab1a1, rev="c")
chisq.test(tab1a1)$expected
chisq.test(tab1a1)
fisher.test(tab1a1)

smp1b<- subset(smp,  Sexe=="M")
tab1a2<-table(smp1b$class_age.cat, smp1b$Dcvingthuit.cat)
addmargins(tab1a2)
round(prop.table(tab1a2 ,margin = 1), 3)*100
oddsratio(tab1a2, rev="c")
chisq.test(tab1a2)$expected
chisq.test(tab1a2)
fisher.test(tab1a2)

### B1_3_Mantel Haenszel analysis and homogeneity test

library(epiR)
smp$class_age2.cat <- relevel(smp$class_age.cat , ref = "???86")
tab1a3 <- table(smp$class_age2.cat,smp$Dcvingthuit.cat, smp$Sexe, dnn = c("age", "Infec", "sexe"))
addmargins(tab1a3)

epi.2by2(dat = tab1a3, method = "cohort.count", conf.level = 0.95, outcome = "as.columns")
mantelhaen.test(tab1a3, statistic, p.value,  exact=TRUE)
summary(tab1a3)

### B2_Age analysis according to autonomy

### B2_1_Autonomy univariate analysis (control)

tab2<-table(smp$class_Gir.cat, smp$Dcvingthuit.cat)
addmargins(tab2)
round(prop.table(tab2 ,margin = 1), 3)*100

oddsratio(tab2, rev="c")
chisq.test(tab2)$expected
chisq.test(tab2)
fisher.test(tab2)

### B2_2_Univariate analysis with autonomy stratification

smp1a<- subset(smp,  class_Gir.cat=="1-2")

tab2a1<-table(smp1a$class_age.cat, smp1a$Dcvingthuit.cat)
addmargins(tab2a1)
round(prop.table(tab2a1 ,margin = 1), 3)*100
oddsratio(tab2a1, rev="c")
chisq.test(tab2a1)$expected
chisq.test(tab2a1)
fisher.test(tab2a1)

smp1b<- subset(smp,  class_Gir.cat=="3 to 6")
tab2a2<-table(smp1b$class_age.cat, smp1b$Dcvingthuit.cat)
addmargins(tab2a2)
round(prop.table(tab2a2 ,margin = 1), 3)*100
oddsratio(tab2a2, rev="c")
chisq.test(tab2a2)$expected
chisq.test(tab2a2)
fisher.test(tab2a2)


### B2_3_Mantel Haenszel analysis and homogeneity test


library(epiR)
smp$class_age2.cat <- relevel(smp$class_age.cat , ref = "???86")
tab2a3 <- table(smp$class_age2.cat,smp$Dcvingthuit.cat, smp$class_Gir.cat, dnn = c("age", "Infec", "autonomy"))
addmargins(tab2a3)

epi.2by2(dat = tab2a3, method = "cohort.count", conf.level = 0.95,  outcome = "as.columns")
mantelhaen.test(tab2a3, statistic, p.value,  exact=TRUE)
summary(tab2a3)


### B3_Age analysis according to length stay
### B3_1_length stay univariate analysis (control)

tab3<-table(smp$class_duree.cat, smp$Dcvingthuit.cat)
addmargins(tab3)
round(prop.table(tab3 ,margin = 1), 3)*100

oddsratio(tab3, rev="c")
chisq.test(tab3)$expected
chisq.test(tab3)
fisher.test(tab3)

### B3_2_Univariate analysis with length stay stratification

smp1a<- subset(smp,  class_duree.cat=="<4")

tab3a1<-table(smp1a$class_age.cat, smp1a$Dcvingthuit.cat)
addmargins(tab3a1)
round(prop.table(tab3a1 ,margin = 1), 3)*100
oddsratio(tab3a1, rev="c")
chisq.test(tab3a1)$expected
chisq.test(tab3a1)
fisher.test(tab3a1)

smp1b<- subset(smp,  class_duree.cat=="???4")
tab3a2<-table(smp1b$class_age.cat, smp1b$Dcvingthuit.cat)
addmargins(tab3a2)
round(prop.table(tab3a2 ,margin = 1), 3)*100
oddsratio(tab3a2, rev="c")
chisq.test(tab3a2)$expected
chisq.test(tab3a2)
fisher.test(tab3a2)


### B3_3_Mantel Haenszel analysis and homogeneity test


library(epiR)
smp$class_age2.cat <- relevel(smp$class_age.cat , ref = "???86")
tab3a3 <- table(smp$class_age2.cat,smp$Dcvingthuit.cat, smp$class_duree.cat, dnn = c("age", "Infec", "length stay"))
addmargins(tab3a3)

epi.2by2(dat = tab3a3, method = "cohort.count", conf.level = 0.95,  outcome = "as.columns")
mantelhaen.test(tab3a3, statistic, p.value,  exact=TRUE)
summary(tab3a3)

### C_Autonomy analysis 

### C1_1_Autonomy and sex univariate analysis (control)

tab00<-table(smp$class_Gir.cat, smp$Dcvingthuit.cat)
addmargins(tab00)
round(prop.table(tab00 ,margin = 1), 3)*100

oddsratio(tab00, rev="c")
chisq.test(tab00)$expected
chisq.test(tab00)
fisher.test(tab00)

tab4<-table(smp$Sexe, smp$Dcvingthuit.cat)
addmargins(tab4)
round(prop.table(tab4 ,margin = 1), 3)*100

oddsratio(tab4, rev="c")
chisq.test(tab4)$expected
chisq.test(tab4)
fisher.test(tab4)

### C1_2_Univariate analysis with Sex stratification

smp1a<- subset(smp,  Sexe=="F")

tab4a1<-table(smp1a$class_Gir.cat, smp1a$Dcvingthuit.cat)
addmargins(tab4a1)
round(prop.table(tab4a1 ,margin = 1), 4)*100
oddsratio(tab4a1, rev="c")
chisq.test(tab4a1)$expected
chisq.test(tab4a1)
fisher.test(tab4a1)

smp1b<- subset(smp,  Sexe=="M")
tab4a2<-table(smp1b$class_Gir.cat, smp1b$Dcvingthuit.cat)
addmargins(tab4a2)
round(prop.table(tab4a2 ,margin = 1), 3)*100
oddsratio(tab4a2, rev="c")
chisq.test(tab4a2)$expected
chisq.test(tab4a2)
fisher.test(tab4a2)


### C1_3_Mantel Haenszel analysis and homogeneity test


library(epiR)
smp$class_Gir2.cat <- relevel(smp$class_Gir.cat , ref = "3 to 6")
tab4a3 <- table(smp$class_Gir2.cat,smp$Dcvingthuit.cat, smp$Sexe, dnn = c("GIR", "Infec", "sexe"))
addmargins(tab4a3)

epi.2by2(dat = tab4a3, method = "cohort.count", conf.level = 0.95,  outcome = "as.columns")
mantelhaen.test(tab4a3, statistic, p.value,  exact=TRUE)
summary(tab4a3)


### C2_1_Age univariate analysis (control)

tab5<-table(smp$class_age.cat, smp$Dcvingthuit.cat)
addmargins(tab5)
round(prop.table(tab5 ,margin = 1), 3)*100

oddsratio(tab5, rev="c")
chisq.test(tab5)$expected
chisq.test(tab5)
fisher.test(tab5)

### C2_2_Univariate analysis with age stratification

smp1a<- subset(smp,  class_age.cat=="<86")

tab5a1<-table(smp1a$class_Gir.cat, smp1a$Dcvingthuit.cat)
addmargins(tab5a1)
round(prop.table(tab5a1 ,margin = 1), 3)*100
oddsratio(tab5a1, rev="c")
chisq.test(tab5a1)$expected
chisq.test(tab5a1)
fisher.test(tab5a1)

smp1b<- subset(smp,  class_age.cat=="???86")
tab5a2<-table(smp1b$class_Gir.cat, smp1b$Dcvingthuit.cat)
addmargins(tab5a2)
round(prop.table(tab5a2 ,margin = 1), 3)*100
oddsratio(tab5a2, rev="c")
chisq.test(tab5a2)$expected
chisq.test(tab5a2)
fisher.test(tab5a2)


### C2_3_Mantel Haenszel analysis and homogeneity test


library(epiR)
smp$class_Gir2.cat <- relevel(smp$class_Gir.cat , ref = "3 to 6")
tab5a3 <- table(smp$class_Gir2.cat,smp$Dcvingthuit.cat, smp$class_age.cat, dnn = c("autonomy", "Infec", "age"))
addmargins(tab5a3)

epi.2by2(dat = tab5a3, method = "cohort.count", conf.level = 0.95,  outcome = "as.columns")
mantelhaen.test(tab5a3, statistic, p.value,  exact=TRUE)
summary(tab5a3)


### C3_1_Length stay univariate analysis (control)

tab6<-table(smp$class_duree.cat, smp$Dcvingthuit.cat)
addmargins(tab6)
round(prop.table(tab6 ,margin = 1), 3)*100

oddsratio(tab6, rev="c")
chisq.test(tab6)$expected
chisq.test(tab6)
fisher.test(tab6)

### C3_2_Univariate analysis with length stay stratification

smp1a<- subset(smp,  class_duree.cat=="<4")

tab6a1<-table(smp1a$class_Gir.cat, smp1a$Dcvingthuit.cat)
addmargins(tab6a1)
round(prop.table(tab6a1 ,margin = 1), 3)*100
oddsratio(tab6a1, rev="c")
chisq.test(tab6a1)$expected
chisq.test(tab6a1)
fisher.test(tab6a1)

smp1b<- subset(smp,  class_duree.cat=="???4")
tab6a2<-table(smp1b$class_Gir.cat, smp1b$Dcvingthuit.cat)
addmargins(tab6a2)
round(prop.table(tab6a2 ,margin = 1), 3)*100
oddsratio(tab6a2, rev="c")
chisq.test(tab6a2)$expected
chisq.test(tab6a2)
fisher.test(tab6a2)


### C3_3_Mantel Haenszel analysis and homogeneity test


library(epiR)
smp$class_Gir2.cat <- relevel(smp$class_Gir.cat , ref = "3 to 6")
tab6a3 <- table(smp$class_Gir2.cat,smp$Dcvingthuit.cat, smp$class_duree.cat, dnn = c("autonomy", "Infec", "length stay"))
addmargins(tab6a3)

epi.2by2(dat = tab6a3, method = "cohort.count", conf.level = 0.95,  outcome = "as.columns")
mantelhaen.test(tab6a3, statistic, p.value,  exact=TRUE)
summary(tab6a3)


### D_Length stay analysis 


### D1_1_Univariate analysis with sex stratification

smp1a<- subset(smp,  Sexe=="F")

tab7a1<-table(smp1a$class_duree.cat, smp1a$Dcvingthuit.cat)
addmargins(tab7a1)
round(prop.table(tab7a1 ,margin = 1), 4)*100
oddsratio(tab7a1, rev="c")
chisq.test(tab7a1)$expected
chisq.test(tab7a1)
fisher.test(tab7a1)

smp1b<- subset(smp,  Sexe=="M")
tab7a2<-table(smp1b$class_duree.cat, smp1b$Dcvingthuit.cat)
addmargins(tab7a2)
round(prop.table(tab7a2 ,margin = 1), 3)*100
oddsratio(tab7a2, rev="c")
chisq.test(tab7a2)$expected
chisq.test(tab7a2)
fisher.test(tab7a2)


### D1_2_Mantel Haenszel analysis and homogeneity test


library(epiR)
smp$class_duree2.cat <- relevel(smp$class_duree.cat , ref = "???4")
tab7a3 <- table(smp$class_duree2.cat,smp$Dcvingthuit.cat, smp$Sexe, dnn = c("duree", "Infec", "sexe"))
addmargins(tab7a3)

epi.2by2(dat = tab7a3, method = "cohort.count", conf.level = 0.95,  outcome = "as.columns")
mantelhaen.test(tab7a3, statistic, p.value,  exact=TRUE)
summary(tab7a3)


### D2_1_Univariate analysis with age stratification


smp1a<- subset(smp,  class_age.cat=="<86")

tab8a1<-table(smp1a$class_duree.cat, smp1a$Dcvingthuit.cat)
addmargins(tab8a1)
round(prop.table(tab8a1 ,margin = 1), 3)*100
oddsratio(tab8a1, rev="c")
chisq.test(tab8a1)$expected
chisq.test(tab8a1)
fisher.test(tab8a1)

smp1b<- subset(smp,  class_age.cat=="???86")
tab8a2<-table(smp1b$class_duree.cat, smp1b$Dcvingthuit.cat)
addmargins(tab8a2)
round(prop.table(tab8a2 ,margin = 1), 3)*100
oddsratio(tab8a2, rev="c")
chisq.test(tab8a2)$expected
chisq.test(tab8a2)
fisher.test(tab8a2)


### D2_2_Mantel Haenszel analysis and homogeneity test


library(epiR)
smp$class_duree2.cat <- relevel(smp$class_duree.cat , ref = "???4")
tab8a3 <- table(smp$class_duree2.cat,smp$Dcvingthuit.cat, smp$class_age.cat, dnn = c("duree", "Infec", "age"))
addmargins(tab8a3)

epi.2by2(dat = tab8a3, method = "cohort.count", conf.level = 0.95,  outcome = "as.columns")
mantelhaen.test(tab8a3, statistic, p.value,  exact=TRUE)
summary(tab8a3)


### D3_1_Univariate analysis with autonomy stratification

smp1a<- subset(smp,  class_Gir.cat =="1-2")

tab9a1<-table(smp1a$class_duree.cat, smp1a$Dcvingthuit.cat)
addmargins(tab9a1)
round(prop.table(tab9a1 ,margin = 1), 3)*100
oddsratio(tab9a1, rev="c")
chisq.test(tab9a1)$expected
chisq.test(tab9a1)
fisher.test(tab9a1)

smp1b<- subset(smp,  class_Gir.cat=="3 to 6")
tab9a2<-table(smp1b$class_duree.cat, smp1b$Dcvingthuit.cat)
addmargins(tab9a2)
round(prop.table(tab9a2 ,margin = 1), 3)*100
oddsratio(tab9a2, rev="c")
chisq.test(tab9a2)$expected
chisq.test(tab9a2)
fisher.test(tab9a2)


### D3_2_Mantel Haenszel analysis and homogeneity test


library(epiR)
smp$class_duree2.cat <- relevel(smp$class_duree.cat , ref = "???4")
tab9a3 <- table(smp$class_duree2.cat,smp$Dcvingthuit.cat, smp$class_Gir.cat, dnn = c("autonomy", "Infec", "length stay"))
addmargins(tab9a3)

epi.2by2(dat = tab9a3, method = "cohort.count", conf.level = 0.95,  outcome = "as.columns")
mantelhaen.test(tab9a3, statistic, p.value,  exact=TRUE)
summary(tab9a3)

#####  8_Script_Lethality_rate_Stratification_2x2_Age_Autonomy_Table3

rm(list=ls())
Tot <- read.csv2("S1_Data_FIRA_GEA31_10_18_Plos_one.csv")
summary(Tot)
library(checkpoint)
checkpoint("2019-08-21")

### Descriptive analysis and cohort controls

Tot$irgea.cat <- factor(Tot$irgea)
str(Tot$irgea.cat)
Tot$ContaNONConta.cat <- factor(Tot$ContaNONConta,levels=c(1,0), c("I","NI"))
str(Tot$ContaNONConta.cat)
Tot$Cvir4.cat <- factor(Tot$Cvir4)
str(Tot$Cvir4.cat)
Tot$classeGIR.cat <- factor(Tot$classeGIR)
str(Tot$classeGIR.cat)

table(Tot$irgea.cat)
table(Tot$Cvir4.cat)
table(Tot$classeGIR.cat)
tab<-table(Tot$Cvir4.cat, Tot$ContaNONConta.cat)
addmargins(tab)

### virus category selection (Cvir4.cat == "1" Nov, "2" NoV-NA, "4" Flu, "5" Flu-NA )

smp<- subset (Tot, ContaNONConta.cat == "I" &  PDV != "1" & PDV != "2" &  PDV != "3" & PDV !="4" & Cvir4.cat != "2"& Cvir4.cat != "5" & Cvir4.cat != "1" )


### Descriptive analysis and controls

smp$irgea.cat <- factor(smp$irgea)
str(smp$irgea.cat)
smp$ContaNONConta.cat <- factor(smp$ContaNONConta,levels=c(1,0), c("I","NI"))
str(smp$ContaNONConta.cat)
smp$Cvir4.cat <- factor(smp$Cvir4)
str(smp$Cvir4.cat)
smp$classeGIR.cat <- factor(smp$classeGIR)
str(smp$classeGIR.cat)

table(smp$irgea.cat)
table(smp$Cvir4.cat)
table(smp$classeGIR.cat)
tab<-table(smp$ContaNONConta.cat,smp$Cvir4.cat)
addmargins(tab)

smp$DCTotal.cat  <- factor(smp$DCTotal,levels=c(1,0))
smp$SemaineDC.cat  <- factor(smp$SemaineDC)
smp$Dcvingthuit.cat <- factor(smp$Dcvingthuit,levels=c(1,0), c("Dc", "Alive"))


table(smp$DCTotal.cat)
table(smp$SemaineDC.cat)
table(smp$Dcvingthuit.cat)
table(smp$SemaineDC.cat,smp$DCTotal.cat)
ta<-table(smp$SemaineDC.cat,smp$Dcvingthuit.cat)
smp$Dcvingthuit.cat <- relevel(smp$Dcvingthuit.cat, ref = "Alive")
addmargins(ta)


##Binary variable creation

smp$class_age <- cut(smp$age, breaks = c(0,86,120), levels=c(0,1), c("<86", "???86"), right = FALSE, include.lowest = TRUE)
summary(smp$class_age)
smp$class_age.cat <- factor(smp$class_age)

smp$class_Gir <- cut(smp$Gir, breaks = c(0,3,6),levels=c(0,1), c("1-2","3 to 6"),  right = FALSE, include.lowest = TRUE)
summary(smp$class_Gir)
smp$class_Gir.cat <- factor(smp$class_Gir)


smp$class_duree <- cut(smp$duree, breaks = c(0,4,50), levels=c(0,1), c("<4","???4"),  right = FALSE, include.lowest = TRUE)
summary(smp$class_duree)
smp$class_duree.cat <- factor(smp$class_duree)


library(epiR)

### A_level stratification GIR (autonomy) as FACTOR and age as THIRD FACTOR

smp1a<- subset(smp, class_Gir.cat != "NA")

df <- data.frame(smp1a$class_Gir.cat,smp1a$class_age.cat,smp1a$Dcvingthuit.cat)
head(df)

### odds ratio according to age stratification

smp1b<- subset(smp1a,  class_age.cat=="<86")
tabMHbrut<-table(smp1b$class_Gir.cat, smp1b$Dcvingthuit.cat)
smp1b$Dcvingthuit.cat <- relevel(smp1b$Dcvingthuit.cat, ref = "Alive")
addmargins(tabMHbrut)
round(prop.table(tabMHbrut ,margin = 1), 3)*100

library(epitools)
or.midp(tabMHbrut, conf.level = 0.95, byrow = TRUE, interval = c(0, 1000))
oddsratio(tabMHbrut)
chisq.test(tabMHbrut)$expected
chisq.test(tabMHbrut)
fisher.test(tabMHbrut)


smp1b<- subset(smp1a,  class_age.cat=="???86")
tabMHbrut<-table(smp1b$class_Gir.cat, smp1b$Dcvingthuit.cat)
smp1b$Dcvingthuit.cat <- relevel(smp1b$Dcvingthuit.cat, ref = "Alive")
addmargins(tabMHbrut)
round(prop.table(tabMHbrut ,margin = 1), 3)*100

library(epitools)
or.midp(tabMHbrut, conf.level = 0.95, byrow = TRUE, interval = c(0, 1000))
oddsratio(tabMHbrut)
chisq.test(tabMHbrut)$expected
chisq.test(tabMHbrut)
fisher.test(tabMHbrut)

### odds ratio not adjusted 

tabMHbrut<-table(smp1a$class_Gir.cat, smp1a$Dcvingthuit.cat)
smp1a$Dcvingthuit.cat <- relevel(smp1a$Dcvingthuit.cat, ref = "Alive")

addmargins(tabMHbrut)

round(prop.table(tabMHbrut ,margin = 1), 3)*100
or.midp(tabMHbrut, conf.level = 0.95, byrow = TRUE, interval = c(0, 1000))
oddsratio(tabMHbrut)
chisq.test(tabMHbrut)$expected
chisq.test(tabMHbrut)
fisher.test(tabMHbrut)


### Mantel Haenszel analysis and homogeneity test

library(epiR)
smp1a$class_Gir.cat <- relevel(smp1a$class_Gir.cat , ref = "1-2")
tab2a3 <- table(smp1a$class_Gir.cat,smp1a$Dcvingthuit.cat,smp1a$class_age.cat , dnn = c("age", "Infec", "autonomy"))
addmargins(tab2a3)

epi.2by2(dat = tab2a3, method = "cohort.count", conf.level = 0.95, outcome = "as.columns")
mantelhaen.test(tab2a3, statistic, p.value,  exact=TRUE)
summary(tab2a3)

### B_level stratification Age as FACTOR and GIR (autonomy) as THIRD FACTOR

smp1a<- subset(smp,   class_Gir.cat != "NA")

df <- data.frame(smp1a$class_age.cat, smp1a$class_Gir.cat,smp1a$Dcvingthuit.cat)
head(df)

### odds ratio according to autonomy stratification

smp1b<- subset(smp1a,  class_Gir.cat=="1-2")
tabMHbrut<-table(smp1b$class_age.cat, smp1b$Dcvingthuit.cat)
smp1b$Dcvingthuit.cat <- relevel(smp1b$Dcvingthuit.cat, ref = "Alive")
addmargins(tabMHbrut)
round(prop.table(tabMHbrut ,margin = 1), 3)*100

library(epitools)
or.midp(tabMHbrut, conf.level = 0.95, byrow = TRUE, interval = c(0, 1000))
oddsratio(tabMHbrut)
chisq.test(tabMHbrut)$expected
chisq.test(tabMHbrut)
fisher.test(tabMHbrut)


smp1b<- subset(smp1a,  class_Gir.cat=="3 to 6")
tabMHbrut<-table(smp1b$class_age.cat, smp1b$Dcvingthuit.cat)
smp1b$Dcvingthuit.cat <- relevel(smp1b$Dcvingthuit.cat, ref = "Alive")
addmargins(tabMHbrut)
round(prop.table(tabMHbrut ,margin = 1), 3)*100

library(epitools)
or.midp(tabMHbrut, conf.level = 0.95, byrow = TRUE, interval = c(0, 1000))
oddsratio(tabMHbrut)
chisq.test(tabMHbrut)$expected
chisq.test(tabMHbrut)
fisher.test(tabMHbrut)

### odds ratio not adjusted 

tabMHbrut<-table(smp1a$class_age.cat, smp1a$Dcvingthuit.cat)
smp1a$Dcvingthuit.cat <- relevel(smp1a$Dcvingthuit.cat, ref = "Alive")

addmargins(tabMHbrut)

round(prop.table(tabMHbrut ,margin = 1), 3)*100
or.midp(tabMHbrut, conf.level = 0.95, byrow = TRUE, interval = c(0, 1000))
oddsratio(tabMHbrut)
chisq.test(tabMHbrut)$expected
chisq.test(tabMHbrut)
fisher.test(tabMHbrut)


### Mantel Haenszel analysis and homogeneity test

library(epiR)
smp1a$class_age.cat <- relevel(smp1a$class_age.cat , ref = "<86")
tab2a3 <- table(smp1a$class_age.cat,smp1a$Dcvingthuit.cat, smp1a$class_Gir.cat , dnn = c("age", "Infec", "autonomy"))
addmargins(tab2a3)

epi.2by2(dat = tab2a3, method = "cohort.count", conf.level = 0.95,  outcome = "as.columns")
mantelhaen.test(tab2a3, statistic, p.value,  exact=TRUE)
summary(tab2a3)


#####    9_Script_Lethality_rate_Stratification_Sex_Lstay_Age_Gir_TableS11

rm(list=ls())
Tot <- read.csv2("S1_Data_FIRA_GEA31_10_18_Plos_one.csv")
summary(Tot)
library(checkpoint)
checkpoint("2019-08-21")

### Descriptive analysis and cohort controls

Tot$irgea.cat <- factor(Tot$irgea)
str(Tot$irgea.cat)
Tot$ContaNONConta.cat <- factor(Tot$ContaNONConta,levels=c(1,0), c("I","NI"))
str(Tot$ContaNONConta.cat)
Tot$Cvir4.cat <- factor(Tot$Cvir4)
str(Tot$Cvir4.cat)
Tot$classeGIR.cat <- factor(Tot$classeGIR)
str(Tot$classeGIR.cat)

table(Tot$irgea.cat)
table(Tot$Cvir4.cat)
table(Tot$classeGIR.cat)
tab<-table(Tot$Cvir4.cat, Tot$ContaNONConta.cat)
addmargins(tab)

### virus category selection (Cvir4.cat == "1" Nov+, "2" NoV-, "4" Flu+, "5" Flu-)

smp<- subset (Tot, ContaNONConta.cat == "I" &  PDV != "1" & PDV != "2" &  PDV != "3" & PDV !="4" & Cvir4.cat != "1"& Cvir4.cat != "2" & Cvir4.cat != "5" )

### Descriptive analysis and cohort controls

smp$irgea.cat <- factor(smp$irgea)
str(smp$irgea.cat)
smp$ContaNONConta.cat <- factor(smp$ContaNONConta,levels=c(1,0), c("I","NI"))
str(smp$ContaNONConta.cat)
smp$Cvir4.cat <- factor(smp$Cvir4)
str(smp$Cvir4.cat)
smp$classeGIR.cat <- factor(smp$classeGIR)
str(smp$classeGIR.cat)

table(smp$irgea.cat)
table(smp$Cvir4.cat)
table(smp$classeGIR.cat)
tab<-table(smp$ContaNONConta.cat,smp$Cvir4.cat)
addmargins(tab)

smp$DCTotal.cat  <- factor(smp$DCTotal,levels=c(1,0))
smp$SemaineDC.cat  <- factor(smp$SemaineDC)
smp$Dcvingthuit.cat <- factor(smp$Dcvingthuit,levels=c(1,0), c("Dc", "Alive"))


table(smp$DCTotal.cat)
table(smp$SemaineDC.cat)
table(smp$Dcvingthuit.cat)
table(smp$SemaineDC.cat,smp$DCTotal.cat)
ta<-table(smp$SemaineDC.cat,smp$Dcvingthuit.cat)
smp$Dcvingthuit.cat <- relevel(smp$Dcvingthuit.cat, ref = "Alive")
addmargins(ta)


### Binary variable creation

smp$class_age <- cut(smp$age, breaks = c(0,86,120), levels=c(0,1), c("<86", "???86"), right = FALSE, include.lowest = TRUE)
summary(smp$class_age)
smp$class_age.cat <- factor(smp$class_age)

smp$class_Gir <- cut(smp$Gir, breaks = c(0,3,6),levels=c(0,1), c("1-2","3 to 6"),  right = FALSE, include.lowest = TRUE)
summary(smp$class_Gir)
smp$class_Gir.cat <- factor(smp$class_Gir)


smp$class_duree <- cut(smp$duree, breaks = c(0,4,50), levels=c(0,1), c("<4","???4"),  right = FALSE, include.lowest = TRUE)
summary(smp$class_duree)
smp$class_duree.cat <- factor(smp$class_duree)

### level stratification GIR (autonomy) as FACTOR and AGE and DUREE (length of stay) as THIRD FACTOR
### (replace F or M to make analysis according to sex)

smp1a<- subset(smp, Sexe == "M" &  class_Gir.cat != "NA")


df <- data.frame(smp1a$class_age.cat, smp1a$class_duree.cat,smp1a$ Dcvingthuit.cat)
head(df)

# Load function
source("http://pcwww.liv.ac.uk/~william/R/crosstab.r")

##Nouveau test
library(ecodist)

smp1a$Dcvingthuit.cat <- relevel(smp1a$Dcvingthuit.cat, ref = "Alive")
crosstab(df, row.vars = c("smp1a.class_duree.cat","smp1a.class_age.cat") , col.vars = "smp1a.Dcvingthuit.cat", type = "f")
crosstab(df, row.vars = c("smp1a.class_duree.cat","smp1a.class_age.cat")   , col.vars = "smp1a.Dcvingthuit.cat", type = "r")

### A_odds ratio according to length stay and age
### A_1_Study of the odds ratio length stay <4

smp1b<- subset(smp1a,  class_duree.cat=="<4")
smp1c<- subset(smp1b, class_age.cat=="<86")
tabMHbrut<-table(smp1c$class_Gir.cat, smp1c$Dcvingthuit.cat)
smp1c$Dcvingthuit.cat <- relevel(smp1c$Dcvingthuit.cat, ref = "Alive")
addmargins(tabMHbrut)
round(prop.table(tabMHbrut ,margin = 1), 3)*100

library(epitools)
or.midp(tabMHbrut, conf.level = 0.95, byrow = TRUE, interval = c(0, 1000))
oddsratio(tabMHbrut)
chisq.test(tabMHbrut)$expected
chisq.test(tabMHbrut)
fisher.test(tabMHbrut)

smp1b<- subset(smp1a,  class_duree.cat=="<4")
smp1c<- subset(smp1b, class_age.cat=="???86")
tabMHbrut<-table(smp1c$class_Gir.cat, smp1c$Dcvingthuit.cat)
smp1c$Dcvingthuit.cat <- relevel(smp1c$Dcvingthuit.cat, ref = "Alive")
addmargins(tabMHbrut)
round(prop.table(tabMHbrut ,margin = 1), 3)*100

library(epitools)
or.midp(tabMHbrut, conf.level = 0.95, byrow = TRUE, interval = c(0, 1000))
oddsratio(tabMHbrut)
chisq.test(tabMHbrut)$expected
chisq.test(tabMHbrut)
fisher.test(tabMHbrut)

### odds ratio not adjusted 

tabMHbrut<-table(smp1b$class_Gir.cat, smp1b$Dcvingthuit.cat)
smp1b$Dcvingthuit.cat <- relevel(smp1b$Dcvingthuit.cat, ref = "Alive")

addmargins(tabMHbrut)

round(prop.table(tabMHbrut ,margin = 1), 3)*100
or.midp(tabMHbrut, conf.level = 0.95, byrow = TRUE, interval = c(0, 1000))
oddsratio(tabMHbrut)
chisq.test(tabMHbrut)$expected
chisq.test(tabMHbrut)
fisher.test(tabMHbrut)


### Mantel Haenszel analysis and homogeneity test

library(epiR)
smp1b$class_Gir.cat <- relevel(smp1b$class_Gir.cat , ref = "1-2")
tab2a3 <- table(smp1b$class_Gir.cat,smp1b$Dcvingthuit.cat, smp1b$class_age.cat , dnn = c("Gir", "Infec", "Class_age"))
addmargins(tab2a3)

epi.2by2(dat = tab2a3, method = "cohort.count", conf.level = 0.95,   outcome = "as.columns")
mantelhaen.test(tab2a3, statistic, p.value)
summary(tab2a3)

### Use if previous code does not allow to calculate row odds ratio

library(epitools)
tabMHbrut<-table(smp1b$class_Gir.cat, smp1b$Dcvingthuit.cat)
smp1b$Dcvingthuit.cat <- relevel(smp1b$Dcvingthuit.cat, ref = "Alive")

addmargins(tabMHbrut)

round(prop.table(tabMHbrut ,margin = 1), 3)*100
or.midp(tabMHbrut, conf.level = 0.95, byrow = TRUE, interval = c(0, 1000))
oddsratio(tabMHbrut)
chisq.test(tabMHbrut)$expected
chisq.test(tabMHbrut)
fisher.test(tabMHbrut)

### A_2_Study of the odds ratio length stay ???4
smp1b<- subset(smp1a,  class_duree.cat=="???4")
smp1c<- subset(smp1b, class_age.cat=="<86")
tabMHbrut<-table(smp1c$class_Gir.cat, smp1c$Dcvingthuit.cat)
smp1c$Dcvingthuit.cat <- relevel(smp1c$Dcvingthuit.cat, ref = "Alive")
addmargins(tabMHbrut)
round(prop.table(tabMHbrut ,margin = 1), 3)*100

library(epitools)
or.midp(tabMHbrut, conf.level = 0.95, byrow = TRUE, interval = c(0, 1000))
oddsratio(tabMHbrut)
chisq.test(tabMHbrut)$expected
chisq.test(tabMHbrut)
fisher.test(tabMHbrut)

smp1b<- subset(smp1a,  class_duree.cat=="???4")
smp1c<- subset(smp1b, class_age.cat=="???86")
tabMHbrut<-table(smp1c$class_Gir.cat, smp1c$Dcvingthuit.cat)
smp1c$Dcvingthuit.cat <- relevel(smp1c$Dcvingthuit.cat, ref = "Alive")
addmargins(tabMHbrut)
round(prop.table(tabMHbrut ,margin = 1), 3)*100

library(epitools)
or.midp(tabMHbrut, conf.level = 0.95, byrow = TRUE, interval = c(0, 1000))
oddsratio(tabMHbrut)
chisq.test(tabMHbrut)$expected
chisq.test(tabMHbrut)
fisher.test(tabMHbrut)

##odds ratio not adjusted 

tabMHbrut<-table(smp1b$class_Gir.cat, smp1b$Dcvingthuit.cat)
smp1b$Dcvingthuit.cat <- relevel(smp1b$Dcvingthuit.cat, ref = "Alive")

addmargins(tabMHbrut)

round(prop.table(tabMHbrut ,margin = 1), 3)*100
or.midp(tabMHbrut, conf.level = 0.95, byrow = TRUE, interval = c(0, 1000))
oddsratio(tabMHbrut)
chisq.test(tabMHbrut)$expected
chisq.test(tabMHbrut)
fisher.test(tabMHbrut)

### Mantel Haenszel analysis and homogeneity test

library(epiR)
smp1b$class_Gir.cat <- relevel(smp1b$class_Gir.cat , ref = "1-2")
tab2a3 <- table(smp1b$class_Gir.cat,smp1b$Dcvingthuit.cat, smp1b$class_age.cat , dnn = c("Gir", "Infec", "Class_age"))
addmargins(tab2a3)

epi.2by2(dat = tab2a3, method = "cohort.count", conf.level = 0.95, outcome = "as.columns")
mantelhaen.test(tab2a3, statistic, p.value)
summary(tab2a3)

### Use if previous code does not allow to calculate row odds ratio

library(epitools)
tabMHbrut<-table(smp1b$class_Gir.cat, smp1b$Dcvingthuit.cat)
smp1b$Dcvingthuit.cat <- relevel(smp1b$Dcvingthuit.cat, ref = "Alive")

addmargins(tabMHbrut)

round(prop.table(tabMHbrut ,margin = 1), 3)*100
or.midp(tabMHbrut, conf.level = 0.95, byrow = TRUE, interval = c(0, 1000))
oddsratio(tabMHbrut)
chisq.test(tabMHbrut)$expected
chisq.test(tabMHbrut)
fisher.test(tabMHbrut)
