# Supplementary material for: Gastroenteritis and respiratory infection outbreaks in French nursing homes from 2007 to 2018: Morbidity and all-cause lethality according to the individual characteristics of residents
Source: PLoS One. 2019 Sep 24;14(9):e0222321. doi: 10.1371/journal.pone.0222321 (PMC6759171; doi:10.1371/journal.pone.0222321)
Supplement: S1 Table — (XLSX) [file pone.0222321.s003.xlsx]

## Sheet: S1_Table
S1 Table. Virological investigation for influenza (outbreaks with at least one positive sample)
Outbreak number	Rapid tests (flu positive/total number)	Laboratory (flu positive/total number)	Total (flu positive/total number)	Other respiratory virusesa (number of positive sample (virus))
1	6/13 (B)	3/3 (B)	6/13 (B)	-
2	5/11 (A)	3/3 (A)	8/14 (A)	-
4	2/2 (A)	1/1 (A)	2/2 (A)	-
5	5/14 (A)	(1/4) (A)	5/17 (A)	1 (R)
6	5/8 (A)	-	5/8 (A)	-
7	8/11 (A)	-	8/11 (A)	-
8	5/6 (A)	-	5/6 (A)	-
9	3/5 (A)	-	3/5 (A)	-
12	8/13 (A)	2/2 (A)	10/15 (A)	-
13	1/5 (A)	1/5 (A)	2/10 (A)	2 (V), 1 (P)
14	1/6 (A)	0/5	1/6 (A)	2 (R)
15	2/6 (A)	1/1 (A)	2/6 (A)	-
16	1/4 (A)	-	1/4 (A)	-
17	6/11 (A)	3/3 (A)	6/11 (A)	-
20	2/2 (B)	2/2 (B)	2/2 (B)	-
26	1/7 (A)	1/1 (A)	2/8 (A)	-
27	1/1 (A)	-	1/1 (A)	-
30	1/2 (A)	1/2 (A)	2/4 (A)	-
31	1/2 (A)	1/1 (A)	1/2 (A)	-
33	2/2 (A)	3/5 (A)	3/5 (A)	-
36	5/18 (A)	1/3 (A)	5/18 (A)	1 (V)
40	3/4 (A)	-	3/4 (A)	-
41	-	3/3 (A)	3/3 (A)	-
42	2/7 (1 A and 1 B)	-	2/7 (1 A and 1 B)	-
43	1/6 (A)	5/5 (A)	6/9 (A)	-
46	0/1	2/2 (A), 1/1 (B)	3/4 (2 A and 1 B)	-
48	3/4 (B)	-	3/4 (B)	-
68	0/7	1/1 (A)	1/7 (A)	-
69	7/13 (A)	2/2 (A)	9/15 (A)	-
70	2/3 (A)	-	2/3 (A)	-
73	2/5 (A)	-	2/5 (A)	-
74	1/5 (A)	-	1/5 (A)	-
76	8/13 (A)	-	8/13 (A)	-
77	2/3 (A)	-	2/3 (A)	-
78	3/4 (A)	-	3/4 (A)	-
80	-	1/3 (A)	1/3 (A)	1 (M)
81	1/1 (A)	3/3 (A)	4/4 (A)	-
85	1/3 (A)	-	1/3 (A)	-
86	1/6 (A)	-	1/6 (A)	-
89	1/6 (B)	1/1 (B)	2/7 (B)	-
90	3/3 (B)	-	3/3 (B)	-
92	2/8 (B)	6/6 (B)	8/13 (B)	-
93	-	2/2 (B)	2/2 (B)	-
95	2/7 (B)	-	2/7 (B)	-
98	5/5 (B)	-	5/5 (B)	-
99	1/1 (B)	-	1/1 (B)	-
Total	122/264	51/70	158/308	8
a R: Rhinovirus, V (respiratory syncytial virus), P (Parainfluenza 3), M (metapneumovirus)
