# Supplementary material for: Gastroenteritis and respiratory infection outbreaks in French nursing homes from 2007 to 2018: Morbidity and all-cause lethality according to the individual characteristics of residents
Source: PLoS One. 2019 Sep 24;14(9):e0222321. doi: 10.1371/journal.pone.0222321 (PMC6759171; doi:10.1371/journal.pone.0222321)
Supplement: S2 Table — (XLSX) [file pone.0222321.s004.xlsx]

## Sheet: S2_Table
S2 Table. Virological investigation (outbreaks without influenza positive sample)
Outbreak number	Rapid tests (flu positive/total number)	Laboratory (flu positive/total number)	Total (flu positive/total number)	Other respiratory virusesa (number of positive sample (virus))
10	0/8	0/12	0/20	5 (M), 2 (V), 2 (C)
21	0/2	-	0/2	-
22	-	0/1	0/1	-
23	0/3	0/3	0/3	3 (R)
24	0/3	0/1	0/3	1 (V)
25	-	-	-	-
28	-	-	-	-
47	-	0/3	0/3	1 (R), 1 (M)
49	-	-	-	-
50	-	-	-	-
51	-	-	-	-
52	-	-	-	-
53	-	-	-	-
54	-	-	-	-
55	-	-	-	-
56	-	-	-	-
57	-	-	-	-
58	0/3	0/3	0/6	1 (R)
60	-	-	-	-
61	0/1	0/1	0/2	1 (V)
62	-	-	-	-
67	0/1	-	0/1	-
71	-	-	-	-
72	-	-	-	-
82	0/2	-	0/2	-
83	0/5	-	0/5	-
84	0/3	-	0/3	-
88	-	-	-	-
94	-	-	-	-
96	-	-	-	-
Total	0/31	0/24	0/51	17
a C (coronovirus OC43), R (Rhinovirus), V (respiratory syncytial virus), P (Parainfluenza 3), M (metapneumovirus)
