# Supplementary material for: Gastroenteritis and respiratory infection outbreaks in French nursing homes from 2007 to 2018: Morbidity and all-cause lethality according to the individual characteristics of residents
Source: PLoS One. 2019 Sep 24;14(9):e0222321. doi: 10.1371/journal.pone.0222321 (PMC6759171; doi:10.1371/journal.pone.0222321)
Supplement: S3 Table — (XLSX) [file pone.0222321.s005.xlsx]

## Sheet: S3_Table
S3 Table. Virological investigation for norovirus (outbreaks with at least one positive sample)
Outbreak number	Laboratory: Norovirus positive/total number (Norovirus genogroup and genotype)	Other viruses (number of positive sample (virus))
1	5/6 (NV GGII.6)	-
2	5/5 (NV GGII.4)	-
3	2/2 (NV GGII.4)	-
4	3/3 (NV GGII.4)	-
6	4/5 (NV GGII.4)	-
7	2/2 (NV GGII.4)	-
13	6/7 (NV GGI.4)	-
16	2/3 (NV GGII.4)	-
18	2/3 (NV GGII.4)	-
21	4/8 (NV GGII.4)	-
23	4/4 (NV GGII.4)	-
26	2/2 (NV GGII.4)	-
28	3/3 (NV GGII.4)	-
29	1/1 (NV GGII.4)	-
30	2/3 (NV GGII.4)	-
32	2/4 (NV GGII.4)	-
33	1/2 (NV GGII.4)	-
34	2/3 (NV GGI.4)	-
35	8/8 (NV GGII.7)	-
36	2/2 (NV GGII.6/II7)	-
41	2/3 (NV GGI.3)	-
46	4/5 (NV GGII.4)	-
47	3/4 (NV GGII.4)	-
48	1/1 (NV NT)	-
49	2/2 (NV GGIb.6)	-
53	2/2 (NV GGII.NT)	-
59	2/2 (NV GGII.4)	-
60	4/6 (NV GGIb.I4 and NT)	-
65	4/4 (NV GGII.4)	-
68	2/2 (NV GGII.NT)	-
70	4/6 (NV GGII.17)	-
73	3/3 (NV GGII.4 et NV GII4/II16)	-
76	3/3 (NV GGII.P16-GGII.4)	-
83	2/2 (NV GGII.6 and NT)	-
TOTAL	98/119	-
