# Supplementary material for: Gastroenteritis and respiratory infection outbreaks in French nursing homes from 2007 to 2018: Morbidity and all-cause lethality according to the individual characteristics of residents
Source: PLoS One. 2019 Sep 24;14(9):e0222321. doi: 10.1371/journal.pone.0222321 (PMC6759171; doi:10.1371/journal.pone.0222321)
Supplement: S4 Table — (XLSX) [file pone.0222321.s006.xlsx]

## Sheet: S4_Table
S4 Table. Virological investigation (outbreaks without norovirus positive sample)
Outbreak number	Laboratory: positive/total number (virus)	Other viruses (number of positive sample (virus))
10	3/3 (rotavirus)	-
19	2/2 (rotavirus)	-
20	3/5 (rotavirus)	-
31		-
37	2/3 (rotavirus)	-
38	5/5 (rotavirus)	-
40		-
44		-
50		-
52	0/1	-
56		-
57		-
58		-
61		-
63		-
64		-
66		-
67		-
71		-
72	1/2 (astrovirus)	-
74		-
78		-
79	1/1 (rotavirus)	-
80		-
81	2/2 (rotavirus)	-
82		-
84		-
TOTAL	19/24	-
