# Supplementary material for: Gastroenteritis and respiratory infection outbreaks in French nursing homes from 2007 to 2018: Morbidity and all-cause lethality according to the individual characteristics of residents
Source: PLoS One. 2019 Sep 24;14(9):e0222321. doi: 10.1371/journal.pone.0222321 (PMC6759171; doi:10.1371/journal.pone.0222321)
Supplement: S5 Table — (XLSX) [file pone.0222321.s007.xlsx]

## Sheet: S5_Table
S5 Table. Infection rates in GE or RTI outbreaks according to individual factors
	Gastroenteritis surveillance			Respiratory Tract infection surveillance
	Attack rates % (N)	Odds Ratio	p a	Attack rates % (N)	Odds Ratio	p
Sex	NoV+ b			Flu+ context d
Female	44.1 (1912)	-	0.15	32.2 (2602)	-	0.16
Male	40.7 (612)	0.86 (0.72-1.04)		29.5 (877)	0.88 (0.75-1.05)
	NoV- c			Flu- e
Female	33.9 (1334)	-	0.07	30.3 (1795)	-	0.77
Male	29.0 (451)	0.80 (0.63-1.00)		31.1 (588)	1.04 (0.85-1.27)
Age (years)	NoV+			Flu+
<70	35.8 (165)	-	0.008	17.8 (247)	-	<0.001
[70-75[	33.9 (124)	0.92 (0.56-1.50)		20.7 (164)	1.21 (0.73-1.98)
[75-80[	40.6 (281)	1.22 (0.82-1.83)		26.1 (329)	1.63 (1.09-2.47)
[80-85[	39.7 (489)	1.18 (0.82-1.71)		29.3 (682)	1.91 (1.34-2.78)
[85-90[	46.2 (746)	1.54 (1.09-2.20)		33.3 (947)	2.30 (1.63-3.30)
[90-95[	46.8 (494)	1.58 (1.10-2.28)		37.0 (824)	2.70 (1.91-3.89)
[95-100[	48.3 (182)	1.68 (1.10-2.60)		37.4 (235)	2.75 (1.82-4.22)
≥100	46.5 (43)	1.56 (0.79-3.08)		45.1 (51)	3.77 (1.97-7.20)
	NoV-			Flu-
<70	22.0 (164)	-	<0.001	24.7 (150)	-	0.16
[70-75[	20.0 (85)	0.89 (0.46-1.69)		30.8 (107)	1.36 (0.78-2.37)
[75-80[	34.1 (179)	1.83 (1.13-3.00)		24.9 (205)	1.01 (0.62-1.65)
[80-85[	37.2 (344)	2.10 (1.37-3.26)		32.9 (456)	1.49 (0.99-2.30)
[85-90[	34.1 (490)	1.83 (1.22-2.80)		28.9 (620)	1.24 0.83-1.89)
[90-95[	33.8 (400)	1.81 (1.19-2.79)		32.3 (626)	1.45 (0.97-2.21)
[95-100[	38.2 (89)	2.19 (2.24-3.87)		33.9 (177)	1.56 (0.97-2.55)
≥100	14.7 (34)	0.63 (0.19-1.63)		38.1 (42)	1.88 (0.90-3.87)
Length of stay (years)	NoV+			Flu+
<1	49.1 (638)	-	0.03	32.9 (899)	-	0.34
[1-2[	43.6 (431)	0.80 (0.63-1.03)		31.6 (627)	0.94 (0.76-1.17)
[2-3[	41.8 (364)	0.74 (0.57-0.96)		31.1 (489)	0.92 (0.72-1.16)
[3-4[	41.1 (275)	0.72 (0.54-0.96)		30.2 (347)	0.88 (0.67-1.15)
[4-5[	42.9 (198)	0.78 (0.56-1.08)		34.9 (258)	1.09 (0.81-1.46)
[5-6[	43.5 (138)	0.80 (0.55-1.16)		32.0 (206)	0.96 (0.69-1.32)
[6-7[	38.9 (131)	0.66 (0.45-0.97)		35.0 (140)	1.09 (0.75-1.59)
≥7	37.5 (349)	0.62 (0.48-0.81)		27.1 (513)	0.75 (0.60-0.96)
	NoV-			Flu-
<1	36.9 (520)	-	0.002	30.9 (614)	-	0.90
[1-2[	38.2 (317)	1.06 (0.78-141)		31.2 (459)	1.01 (0.78-1.31)
[2-3[	27.0 (226)	0.63 (0.45-0.89)		32.3 (322)	1.06 (0.80-1.42)
[3-4[	36.1 (166)	0.96 (0.67-1.39)		31.2 (247)	1.01 (0.73-1.39)
[4-5[	30.9 (139)	0.77 (0.51-1.14)		31.3 (169)	1.02 (0.70-1.47)
[5-6[	25.6 (86)	0.59 (0.34-0.97)		25.4 (130)	0.76 (0.49-1.16)
[6-7[	26.2 (65)	0.61 (0.33-1.07)		28.6 (98)	0.89 (0.55-1.42)
≥7	25.2 (266)	0.57 (0.41-0.80)		29.1 (344)	0.91 (0.68-1.22)
Autonomy f	NoV+			Flu+
1	42.6 (563)	-	0.79	31.9 (878)	-	0.11
2	44.6 (884)	1.08 (0.87-1.34)		33.3 (1206)	1.07 (0.89-1.29)
3	42.7 (424)	1.00 (0.78-1.29)		32.0 (588)	1.00 (0.80-1.25)
4 to 5	42.3 (639)	0.98 (0.78-1.24)		28.1 (768)	0.84 (0.68-1.03)
Not available	(14)	Nih		(39)	NI
	NoV-			Flu-
1	35.8 (439)	-	0.15	30.4 (514)	-	0.12
2	33.6 (639)	0.91 (0.71-1.18)		32.3 (892)	1.09 (0.87-1.39)
3	28.0 (289)	0.70 (0.51-0.96)		32.4 (429)	1.10 (0.83-1.45)
4 to 5	31.4 (408)	0.82 (062-1.09)		26.6 (530)	0.83 (0.64-1.09)
Not available	(10)	NI		(18)	NI
a Odds Ratio and p values for univariate analysis, b Norovirus context, c Not Available Norovirus Identification or research, d Influenza context, e Not Available Identification or Research, fAGGIR scale : autonomy Gerontology Group Iso-Ressource, g NI : Class not included in the analysis
