# Supplementary material for: Gastroenteritis and respiratory infection outbreaks in French nursing homes from 2007 to 2018: Morbidity and all-cause lethality according to the individual characteristics of residents
Source: PLoS One. 2019 Sep 24;14(9):e0222321. doi: 10.1371/journal.pone.0222321 (PMC6759171; doi:10.1371/journal.pone.0222321)
Supplement: S6 Table — (XLSX) [file pone.0222321.s008.xlsx]

## Sheet: S6_Table
S6 Table. Analysis of infection rates according to virus and individual factor stratifications (two (2x2) table).
		NoV+a			NoV-b			Flu+c			Flu-d
Third variable	Variable	Attack rate (N)	Odds Ratio5	pe	Attack rate (N)	Odds Ratio	p	Attack rate (N)	Odds Ratio	p	Attack rate (N)	Odds Ratio	p
			(CI 95%)			(CI 95%)			(CI 95%)			(CI 95%)
Not tested	Age
	<86	39.9 (1199)		0.001	31.5 (859)		0.36	26.3 (1592)		<0.001	29.5 (1021)		0.35
	≥86	46.3 (1325)	1.30 (1.11-1.52)		33.7 (926)	1.10 (0.90-1.34)		35.8 (1887)	1.566 (1.35-1.81)		31.4 (1362)	1.09 (0.92-1.30)
Not tested	Autonomyf
	1-2	43.8 (1447)		0.51	34.5 (1078)		0.05	32.7 (2084)		0.08	31.6 (1406)		0.23
	3 to 6	42.4 (1063)	0.94 (0.81-1.11)		30.0 (697)	0.81 (0.66-1.00)		29.8 (1356)	0.87 (0.75-1.01)		29.2 (959)	0.89 (0.75-1.07)
Not tested	Length stay
	< 4	44.8 (1708)		0.03	35.3 (1229)		<0.001	31.8 (2362)		0.58	31.3 (1642)		0.25
	≥ 4	40.1 (816)	0.82 (0.69-0.97)		26.8 (556)	0.67 (0.54-0.84)		30.8 (1117)	0.95 (0.82-1.11)		28.9 (741)	0.89 (0.74-1.08)
Sex	Age
Female	<86	41.8 (794)	-	0.09	33.9 (546)		1.00	26.9 (1031)		<0.001	29.0 (644)		0.39
	≥86	45.8 (1118)	1.17 (0.98-1.41)		33.9 (788)	1.00 (0.79-1.26)		35.6 (1571)	1.50 (1.27-1.79)		31.1 (1151)	1.10 (0.89- 1.36)
Male	<86	36 .3 (405)	-	0.003	27.5 (313)		0.32	25.3 (561)		<0.001	30.2 (377)		0.60
	≥86	49.3 (207)	1.70 (1.21-2.39)		32.6 (138)	1.28 (0.82-1.96)		37.0 (316)	1.73 (1.29-2.33)		32.7 (211)	1.12 (0.78-1.61)
Homogeneity test	-	-	-	0.06	-	-	0.32	-	-	0.41	-	-	0.93
MHg adj. Odds Ratio	-	-	1.28 (1.09-1.50)	0.003	-	1.05 (0.86-1.29)	0.64	-	1.56 (1.34-1.81)	<0.001	-	1.11 (0.92-1.33)	0.29
Autonomy	Age
1-2	<86	38.9 (666)		<0.001	33.5 (493)		0.55	28.6 (936)			31.5 (593)		1.00
	≥86	48 .0 (781)	1.45 (1.18-1.79)		35.4 (585)	1.09 (0.85-1.40)		36.1 (1148)	1.40 (1.17-1.69)	<0.001	31.6 (813)	1.00 (0.80-1.26)
3 to 6	<86	41.4 (527)	-	0.53	28.8 (361)		0.54	23.1 (633)			27.0 (419)		0.21
	≥86	43.5 (536)	1.09 (0.85-1.39)		31.2 (336)	1.12 (0.81-1.55)		35.7 (723)	1.85 (1.46-2.35)	<0.001	30.9 (540)	1.21 (0.91-1.61)
Homogeneity test	-	-	-	0.08	-	-	0.88	-	-	0.08	-	-	0.31
MH adj. Odds Ratio	-	-	1.28 (1.10-1.51)	0.002	-	1.10 (0.90-1.34)	0.36	-	1.56 (1.35-1.81)	<0.001	-	1.08 (0.91-1.29)	0.39
Length of stay	Age
< 4 years	<86	42.6 (815)	-	0.08	36.1 (596)		0.63	27.0 (1055)			30.7 (697)		0.69
	≥86	46.9 (893)	1.19 (0.98-1.44)		34.6 (633)	0.94 (0.74-1.19)		35.7 (1307)	1.50 (1.25-1.79)	<0.001	31.7 (945)	1.05 (0.85-1.30)
≥ 4 years	<86	34.4 (384)	-	0.002	21.3 (263)		0.007	25.0 (537)			26.9 (324)		0.32
	≥86	45.1 (432)	1.57 (1.18-2.09)		31.7 (293)	1.72 (1.17-2.53)		36.2 (580)	1.71 (1.32-2.21)	<0.001	30.5 (417)	1.19 (0.86-1.65)
Homogeneity test	-	-	-	0.12	-	-	0.008	-	-	0.41	-	-	0.52
MH adj. Odds Ratio	-	-	1.30 (1.11-1.52)	0.001	-	-	-	-	1.56 (1.35-1.81)	<0.001	-	1.09 (0.91-1.30)	0.36
Sex	Autonomy
Female	1-2	44.0 (1157)	-	1.00	34.77 (837)		0.46	33.2 (1605)			31.1 (1079)		0.43
	3 to 6	44.0 (743)	1.00 (0.83-1.20)		32.66 (493)	0.91 (0.72-1.15)		30.59 (971)	0.89 (0.75-1.05)	0.18	29.2 (701)	0.91 (0.74-1.12)
Male	1-2	43.1 (290)	-	0.31	33.6 (241)		0.02	31.1 (479)			33.0 (327)		0.35
	3 to 6	38.8 (320)	0.84 (0.60-1.15)		23.5 (204)	0.61 (0.40-0.92)		27.8 (385)	0.85 (0.63-1.15)	0.32	29.1 (258)	0.83 (0.58-1.18)
Homogeneity test	-	-	-	0.34	-	-	0.10	-	-	0.83	-	-	0.65
MH adj. Odds Ratio	-	-	0.96 (0.81-1.12)	0.59	-	0.82 (0.67-1.01)	0.07	-	0.88 (0.76-1.02)	0.09	-	0.89 (0.75-1.07)	0.22
Age	Autonomy
<86	1-2	38.9 (666)	-	0.42	33.5 (493)		0.17	28.6 (936)			31.5 (593)		0.13
	3 to 6	41.4 (527)	1.11 (0.88-1.40)		28.8 (361)	0.80 (0.60-1.08)		23.1 (633)	0.75 (0.59-0.94)	0.02	27.0 (419)	0.80 (0.61-1.06)
≥86	1-2	48.0 (781)	-	0.12	35.4 (585)		0.23	36.1 (1148)			31.6 (813)		0.84
	3 to 6	43.5 (536)	0.83 (0.67-1.04)		31.2 (336)	0.83 (0.62-1.10)		35.7 (723)	0.98 (0.81-1.19)	0.90	30.9 (540)	0.97 (0.76-1.22)
Homogeneity test	-	-	-	0.08	-	-	0.88	-	-	0.08	-	-	0.31
MH adj. Odds Ratio	-	-	0.95 (0.81-1.12)	0.57	-	0.82 (0.67-1.00)	0.06	-	0.88 (0.76-1.02)	0.09	-	0.89 (0.75-1.07)	0.24
Length of stay	Autonomy
< 4 years	1-2	45.4 (917)	-	0.62	38.5 (685)	-	0.01	32.4 (1303)		0.58	32.8 (888)		0.19
	3 to 6	44.0 (781)	0.95 (0.78-1.15)		31.4 (535)	0.73 (0.57-0.93)		31.2 (1025)	0.95 (0.79-1.13)		29.6 (740)	0.86 (0.70-1.06)
≥ 4 years	1-2	41.1 (530)	-	0.42	27.5 (393)	-	0.67	33.3 (781)		0.01	29.5 (518)		0.71
	3 to 6	37.9 (282)	0.87 (0.65-1.18)		25.3 (162)	0.90 (0.58-1.36)		25.4 (331)	0.68 (0.51-0.91)		27.9 (219)	0.92 (0.65-1.31)
Homogeneity test	-	-	-	0.66	-	-	0.39	-	-	0.06	-	-	0.74
MH adj. Odds Ratio	-	-	0.93 (0.79-1.09)	0.37	-	0.77 (0.62-0.94)	0.01	-	0.86 (0.74-1.00)	0.06	-	0.88 (0.73-1.05)	0.17
Sex	Length stay
Female	< 4	45.0 (1269)	-	0.31	36.8 (904)	-	0.001	32.4 (1776)		0.73	31.2 (1205)		0.29
	≥4	42.5 (643)	0.90 (0.74-1.09)		27.7 (430)	0.66 (0.51-0.84)		31.6 (826)	0.96 (0.81-1.15)		28.6 (590)	0.88 (0.71-1.10)
Male	< 4	44.4 (439)		0.004	31.1 (325)	-	0.16	30.0 (586)		0.70	31.6 (437)		0.76
	≥4	31.2 (173)	0.57 (0.39-0.82)		23.8 (126)	0.70 (0.43-1.11)		28.5 (291)	0.93 (0.68-1.27)		29.8 (151)	0.92 (0.61-1.37)
Homogeneity test	-	-	-	0.03	-	-	0.82	-	-	0.84	-	-	0.86
MH adj. Odds Ratio	-	-	-	-		0.66 (0.53-.83)	0.002	-	0.96 (0.82-1.11)	0.58	-	0.89 (0.74-1.08)	0.25
Age	Length stay
<86	< 4	42.6 (815)	-	0.008	36.1 (596)	-	<0.001	27.0 (1055)		0.41	30.7 (697)	-	0.24
	≥4	34.4 (384)	0.71 (0.55-0.91)		21.3 (263)	0.48 (0.34-0.67)		25.0 (537)	0.90 (0.71-1.14)		26.9 (324)	0.83 (0.62-1.11)
≥86	< 4	46.9 (893)	-	0.58	34.6 (633)	-	0.43	35.7 (1307)		0.86	31.7 (945)		0.68
	≥4	45.1 (432)	0.93 (0.74- 1.17)		31.7 (293)	0.88 (0.65-1.18)		36.2 (580)	1.02 (0.83-1.26)		30.5 (417)	0.94 (0.73-1.21)
Homogeneity test	-	-	-	0.11	-	-	0.008	-	-	0.41	-	-	0.52
MH adj. Odds Ratio	-	-	0.82 (0.69-0.97)	0.02	-	-	-	-	0.97 (0.83-1.13)	0.69	-	0.89 (0.74, 1.08)	0.25
Autonomy	Length stay
1-2	< 4	45.4 (917)	-	0.13	38.5 (685)	-	<0.001	32.4 (1303)		0.71	32.8 (888)		0.23
	≥4	41.1 (530)	0.84 (0.68-1.04)		27.7 (393)	0.60 (0.46-0.79)		33.3 (781)	1.04 (0.86-1.26)		29.5 (518)	0.86 (0.68-1.09)
3 to 6	< 4	44.0 (781)	-	0.09	31.4 (535)	-	0.17	31.2 (1025)		0.05	29.6 (740)		0.68
	≥4	37 .9 (282)	0.77 (0.59-1.03)		25.3 (162)	0.74 (0.49-1.10)		25.4 (331)	0.75 (0.56-0.99)		27.9 (219)	0.92 (0.65-1.28)
Homogeneity test	-	-	-	0.66	-	-	0.40	-	-	0.06	-	-	0.74
MH adj. Odds Ratio	-	-	0.82 (0.69-0.97)	0.02	-	0.64 (0.52-0.81)	<0.001	-	0.94 (0.80-1.10)	0.42	-	0.88 (0.72-1.07)	0.21
a Norovirus context, b Not Available Norovirus Identification, c Influenza context, d No Available Identification or Research, e Odds Ratio and p values for univariate analysis, f AGGIR scale : autonomy Gerontology Group Iso-Ressource, g MH : Mantel Haenszel
