# Supplementary material for: Gastroenteritis and respiratory infection outbreaks in French nursing homes from 2007 to 2018: Morbidity and all-cause lethality according to the individual characteristics of residents
Source: PLoS One. 2019 Sep 24;14(9):e0222321. doi: 10.1371/journal.pone.0222321 (PMC6759171; doi:10.1371/journal.pone.0222321)
Supplement: S7 Table — (XLSX) [file pone.0222321.s009.xlsx]

## Sheet: S7_Table
S7 Table. Analysis of infection rates according to virus and individual factor stratifications (5 levels: virus, sex, length of stay, age, autonomy).
	Factor 1	Factor 2	Factor 3	Attack rates (factors 1, 2, 3)	Variable	Attack rates	Odds Ratio (OR)	p a	Attack rates (factors 1, 2, 3)	Variable	Attack rates	Odds Ratio	p
	Sex	Length of stay (years)	Age (years)		Autonomy					Autonomy
Virus context						GE NoV+c			RTI Flu+d
	Female	<4	<86	43.7 (535)	1-2	41.0 (300)		0.18	27.4 (690)	1-2	31.4 (405)		0.007
					3 to 6	47.2 (235)	1.29 (0.91-1.82)			3 to 6	21.8 (285)	0.61 (0.43-0.86)
			≥86	45.6 (726)	1-2	47.5 (415)		0.27	35.7 (1064)	1-2	34.6 (590)		0.42
					3 to 6	43.1 (311)	0.84 (0.62-1.13)			3 to 6	37.1 (474)	1.12 (0.87-1.44)
Not adjusted Odds Ratio (OR)		-	-	-			1.00 (0.80-1.26)	1.0				0.92 (0.75-1.12)	0.43
Homogeneity test		-	-	-				0.06				-	0.006
MH b adj. OR		-	-	-			1.01 (0.80-1.26)	0.96				-	-
	Female	≥4	<86	37.8 (254)	1-2	35.5 (166)		0.38	25.7 (327)	1-2	25.1 (227)		0.82
					3 to 6	42.0 (88)	1.31 (0.77-2.24)			3 to 6	27.0 (100)	1.10 (0.64-1.88)
			≥86	45.5 (385)	1-2	47.1 (276)		0.36	35.8 (495)	1-2	37.9 (383)		0.09
					3 to 6	41.3 (109)	0.79 (0.50-1.24)			3 to 6	28.6 (112)	0.66 (0.41-1.03)
Not adjusted OR		-	-	-			0.95 (0.68-1.34)	0.86	-			0.78 (0.55-1.10)	0.18
Homogeneity test		-	-	-			-	0.15	-			-	0.15
MH 2 adj. OR		-	-	-			0.98 (0.69-1.37)	0.96	-			0.81 (0.58-1.15)	0.28
Virus context						GE NoV+			RTI Flu+
	Male	<4	<86	40.4 (277)	1-2	42.1 (140)		0.64	26.2 (347)	1-2	26.4 (193)		1.00
					3 to 6	38.7 (137)	0.87 (0.53-1.40)			3 to 6	26.0 (154)	0.98 (0.60-1.58)
			≥86	51.9 (160)	1-2	59.7 (62)		0.16	36.1 (227)	1-2	34.8 (115)		0.77
					3 to 6	46.9 (98)	0.60 (0.31-1.14)			3 to 6	37.5 (112)	1.12 (0.65-1.94)
Not adjusted OR		-	-	-			0.80 (0.55-1.17)	0.30				1.06 (0.74-1.52)	0.80
Homogeneity test		-	-	-			-	0.37				-	0.70
MH 2 adj. OR		-	-	-			0.76 (0.52-1.11)	0.19				1.04 (0.73-1.49)	0.90
	Male	≥4	<86	27.6 (127)	1-2	30.0 (60)		0.70	24.4 (205)	1-2	29.7 (111)		0.08
					3 to 6	25.4 (67)	0.79 (0.36-1.75)			3 to 6	18.1 (94)	0.52 (0.26-1.01)
			≥86	41.3 (46)	1-2	39.3 (28)		0.97	38.8 (85)	1-2	41.7 (60)		0.56
					3 to 6	44.4 (18)	1.23 (0.36-4.20)			3 to 6	32.0 (25)	0.67 (0.24-1.77)
Not adjusted OR		-	-	-			0.85 (0.44-1.62)	0.73	-			0.52 (0.30-0.89)	0.02
Homogeneity test		-	-	-			-	0.54	-			-	0.68
MH adj. OR		-	-	-			0.91 (0.47-1.74)	0.90	-			0.56 (0.32-0.97)	0.05
Virus context						GE NoV-e			RTI Flu-f
	Female	<4	<86	38.9 (375)	1-2	41.4 (220)		0.30	30.1 (429)	1-2	33.6 (241)		0.09
					3 to 6	35.5 (155)	0.78 (0.51-1.19)			3 to 6	25.5 (188)	0.68 (0.44-1.03)
			≥86	35.6 (526)	1-2	37.3 (303)		0.38	31.8 (765)	1-2	31.6 (411)		0.99
					3 to 6	33.2 (223)	0.84 (0.58-1.20)			3 to 6	31.9 (354)	1.01 (0.75-1.38)
Not adjusted OR		-	-	-			0.81 (0.61-1.07)	0.16				0.88 (0.69-1.13)	0.35
Homogeneity test		-	-	-			-	0.81				-	0.13
MH adj. OR		-	-	-			0.81 (0.62-1.07)	0.16				0.88 (0.69-1.13)	0.35
	Female	≥4	<86	23.2 (168)	1-2	22.7 (110)		0.99	27.5 (207)	1-2	26.8 (142)		0.84
					3 to 6	24.1 (58)	1.08 (0.50-2.28)			3 to 6	29.2 (65)	1.13 (0.58-2.16)
			≥86	30.7 (261)	1-2	30.4 (204)		0.99	29.6 (379)	1-2	30.5 (285)		0.55
					3 to 6	31.6 (57)	1.06 (0.55-1.98)			3 to 6	26.6 (94)	0.82 (0.48-1.38)
Not adjusted OR		-	-	-			1.01 (0.62-1.62)	1.00	-			0.92 (0.61-1.38)	0.78
Homogeneity test		-	-	-				0.96	-			-	0.46
MH adj. OR		-	-	-			1.07 (0.66-1.73)	0.89	-			0.93 (0.62-1.40)	0.81
Virus context						GE NoV-			RTI Flu-
	Male	<4	<86	30.9 (217)	1-2	35.1 (111)		0.21	31.9 (263)	1-2	33.3 (144)		0.69
					3 to 6	26.4 (106)	0.66 (0.37-1.19)			3 to 6	30.3 (119)	0.87 (0.51-1.46)
			≥86	31.4 (102)	1-2	41.2 (51)		0.05	31.6 (171)	1-2	34.8 (92)		0.42
					3 to 6	21.6 (51)	0.40 (0.16-0.94)			3 to 6	27.8 (79)	0.73 (0.37-1.39)
Not adjusted OR		-	-	-			0.56 (0.35-0.91)	0.02				0.81 (0.54-1.21)	0.36
Homogeneity test		-	-	-			-	0.34				-	0.68
MH adj. OR		-	-	-			0.56 (0.35-0.91)	0.03				0.81 (0.54-1.21)	0.36
	Male	≥4	<86	18.1 (94)	1-2	19.2 (52		0.96	26.6 (113)	1-2	30.3 (66)		0.39
					3 to 6	16.7 (42)	0.85 (0.28-2.47)			3 to 6	21.3 (47)	0.63 (0.25-1.49)
			≥86	40.6 (32)	1-2	40.7 (27)		1.00	39.5 (38)	1-2	32.0 (25)		0.34
					3 to 6	40.0 (5)	0.99 (0.10-7.56)			3 to 6	53.8 (13)	2.40 (0.59-10.23)
Not adjusted OR		-	-	-			0.66 (0.26-1.57)	0.47	-			0.89 (0.43-1.82)	0.89
Homogeneity test		-	-	-			-	0.86	-			-	0.10
MH adj. OR		-	-				0.87 (0.34-2.21)	0.95	-			0.92 (0.45-1.89)	0.97
a Odds Ratio and p values, b MH : Mantel Haenszel, c Norovirus context, d Influenza context, e No Available Norovirus Identification or research, f No Available Identification or Research
