# Supplementary material for: Gastroenteritis and respiratory infection outbreaks in French nursing homes from 2007 to 2018: Morbidity and all-cause lethality according to the individual characteristics of residents
Source: PLoS One. 2019 Sep 24;14(9):e0222321. doi: 10.1371/journal.pone.0222321 (PMC6759171; doi:10.1371/journal.pone.0222321)
Supplement: S8 Table — (XLSX) [file pone.0222321.s010.xlsx]

## Sheet: S8_Table
S8 Table. Evaluation of successive clusters in the same sites
Site number	Outbreak number	irgea	Virus category	Date first case	Date last case	Date last case outbreak N - Date first case outbreak N+1	Number of infected residents with both infections	Number of resident deaths included in both outbreaks
2	71	RTIa	Flu-Nac	2016-12-19	2017-01-06	52	10	0
2	76	GEb	NoVd	2017-02-27	2017-03-31
3	33	GE	NoV	2011-12-20	2012-01-09	43	11	0
3	5	RTI	Flue	2012-02-21	2012-03-07
3	44	GE	NoV-Naf	2013-01-03	2013-01-21	16	8	0
3	14	RTI	Flu	2013-02-06	2013-03-04
3	61	GE	NoV-NA	2015-01-05	2015-01-16	6	14	1
3	36	RTI	Flu	2015-01-22	2015-02-08
4	34	GE	NoV	2012-01-16	2012-01-28	28	0	0
4	12	RTI	Flu	2012-02-25	2012-03-09
4	40	GE	NoV-NA	2012-12-12	2012-12-27	28	2	0
4	20	RTI	Flu	2013-01-24	2013-01-29
4	57	GE	NoV-NA	2014-01-06	2014-01-16	16	3	0
4	21	RTI	Flu-NA	2014-02-01	2014-02-16
4	33	RTI	Flu	2014-12-29	2015-01-07	52	8	0
4	66	GE	NoV-NA	2015-02-28	2015-03-17
4	81	RTI	Flu	2017-02-07	2017-02-23	53	3	1
4	82	GE	NoV-NA	2017-04-17	2017-05-03
5	16	RTI	Flu	2013-01-24	2013-02-07	46	6	0
5	49	GE	NoV	2013-03-25	2013-04-07
5	74	GE	NoV-NA	2016-12-26	2017-01-17	15	10	0
5	80	RTI	Flu	2017-02-01	2017-02-10
6	23	RTI	Flu-NA	2014-01-15	2014-02-08	24	18	0
6	26	RTI	Flu	2014-03-04	2014-04-01
6	58	RTI	Flu-NA	2015-12-05	2016-01-07	-15	26	0
6	70	GE	NoV	2015-12-23	2016-01-17
6	67	RTI	Flu-NA	2016-12-11	2016-12-17	-1	7	0
6	68	RTI	Flu	2016-12-16	2017-01-13
6	84	RTI	Flu-NA	2017-11-25	2018-01-02	-22	9	0
6	84	GE	NoV-NA	2017-12-11	2017-12-25
11	17	RTI	Flu	2013-02-04	2013-02-11	48	13	0
11	50	GE	NoV-NA	2013-03-31	2013-04-09
11	48	RTI	Flu	2015-03-21	2015-03-31	23	0	0
11	67	GE	NoV-NA	2015-04-23	2015-04-27
13	73	GE	NoV	2016-10-15	2016-10-26	50	18	0
13	70	RTI	Flu	2016-12-15	2017-01-03
14	31	RTI	Flu	2014-12-22	2015-01-02	37	1	0
14	63	GE	NoV-NA	2015-02-08	2015-02-18
15	30	RTI	Flu	2014-12-25	2015-01-06	39	7	0
15	64	GE	NoV-NA	2015-02-14	2015-02-28
16	83	RTI	Flu-NA	2017-11-19	2017-12-06	23	7	0
16	89	RTI	Flu	2017-12-29	2018-01-15
24	88	RTI	Flu-NA	2017-12-19	2018-01-19	17	13	0
24	92	RTI	Flu	2018-02-05	2018-03-03
Total (56 day period)	44						194	2
Total (28 day period)	26						117	1
a Respiratory tract infection outbreak, b GE Gastroenteritis outbreak, c No Available influenza Identification or research, d Norovirus context, e Influenza context, f No Available norovirus Identification or research
