# Supplementary material for: Gastroenteritis and respiratory infection outbreaks in French nursing homes from 2007 to 2018: Morbidity and all-cause lethality according to the individual characteristics of residents
Source: PLoS One. 2019 Sep 24;14(9):e0222321. doi: 10.1371/journal.pone.0222321 (PMC6759171; doi:10.1371/journal.pone.0222321)
Supplement: S9 Table — (XLSX) [file pone.0222321.s011.xlsx]

## Sheet: S9_Table
S9 Table. Four week lethality rates of sick residents according to individual factors
	Gastroenteritis surveillance			Respiratory Tract infection surveillance
	Lethality rates % (infected residents)	Odds Ratio a	p a	Lethality rates % (infected residents)	Odds Ratio	p
Sex	NoV+ b			Flu+
Female	1.4 (844)	-	0.56	7.9 (835)	-	0.46
Male	2.0 (249)	1.45 (0.45-3.99)		9.4 (256)	1.2 (0.72-1.95)
	NoV- c			Flu- d
Female	2.7 (452)	-	0.06	6.1 (545, 0)	-	0.50
Male	6.2 (129)	2.43 (0.92-6.08)		4.4 (183, 0)	0.71 (0.30-1.52)
Age (years)	NoV+			Flu+
<70	0.0 (59)	-*	0.43	6.8 (44)	-	0.02
[70-75[	2.4 (42)	-		0.0 (34)	-
[75-80[	0.9 (114)	-		8.1 (86)	1.18 (0.30-6.02)
[80-85[	1.0 (194)	-		4.5 (199)	0.63 (0.17-3.08)
[85-90[	1.7 (345)	-		8.6 (315)	1.23 (0.41-5.52)
[90-95[	2.6 (231)	-		8.6 (302)	1.23 (0.41- 5.56)
[95-100[	0.0 (88)	-		15.9 (88)	2.48 (0.74-11.76)
≥100	5.0 (20)	-		17.4 (23)	2.80 (0.53-16.51)
	NoV-			Flu-
<70	5.6 (36)	-*	0.73	2.7 (37)	-	0.57
[70-75[	0.0 (17)	-		3.0 (33)	1.12 (0.03-45.03)
[75-80[	0.0 (60)	-		5.9 (51)	2.05 (0.23-60.78)
[80-85[	4.7 (128)	-		4.7 (150)	1.57 (0.26-41.07)
[85-90[	3.6 (167)	-		4.5 (179)	1.50 (0.26-38.68)
[90-95[	3.7 (134)	-		6.4 (202)	2.19 (0.41-54.58)
[95-100[	2.9 (34)	-		10.0 (60)	3.56 (0.55-95.03)
≥100	0.0 (5)	-		12.5 (16)	4.69 (0.35-155.31)
Length of stay (years)	NoV+			Flu+
<1	2.2 (313)	-*	0.42	5.8 (293)	-	0.17
[1-2[	1.1 (188)	-		11.2 (197)	2.03 (1.05-4.00)
[2-3[	1.3 (152)	-		5.9 (152)	1.03 (0.43-2.30)
[3-4[	0.9 (113)	-		8.6 (105)	1.53 (0.63-3.50)
[4-5[	4.7 (85)	-		5.6 (90)	0.97 (0.31-2.57)
[5-6[	0.0 ((60)	-		13.6 (66)	2.57 (1.04-5.99)
[6-7[	0.0 (51)	-		8.2 (49)	1.48 (0.40-4.26)
≥7	0.8 (131)	-		10.8 (139)	1.96 (0.93-4.08)
	NoV-			Flu-
<1	3.2 (190)	-*	0.37	6.3 (190)	-	0.38
[1-2[	5.0 (121)	-		2.8 (143)	0.43 (0.12-1.31)
[2-3[	1.6 (61)	-		3.8 (104)	0.60 (0.16-1.82)
[3-4[	1.7 (60)	-		9.1 (77)	1.49 (0.53-3.91)
[4-5[	2.3 (43)	-		3.8 (53)	0.61 (0.09-2.40)
[5-6[	13.6 (22)	-		9.1 (33)	1.53 (0.32-5.26)
[6-7[	0.0 (17)	-		3.6 (28)	0.62 (0.02-3.38)
≥7	3.0 (67)	-		8.0 (100)	1.30 (0.49-3.28)
Autonomy f	NoV+			Flu+
1	3.8 (240)	-	0.01	13.2 (280)	-	<0.001
2	0.8 (394)	0.20 (0.04-0.71)		8.0 (400)	0.57 (0.35-0.94)
3	1.1 (181)	0.30 (0.04-1.22)		6.4 (186)	0.46 (0.22-0.88)
4 to 5	0.4 (270)	0.11 (0.004-0.59)		2.8 (216)	0.19 (0.07-0.43)
Not available	25.0 (8)	Nig		33.3 (9)	NI
	NoV-			Flu-
1	5.7 (157)		0.14	9.6 (156)	-	0.04
2	3.3 (215)	0.56 (0.19-1.55)		5.9 (288)	0.59 (0.28-1.24)
3	3.7 (81)	0.65 (0.13-2.31)		2.2 (139)	0.22 (0.05-0.68)
4 to 5	0.8 (126)	0.15 (0.005-0.82)		4.3 (141)	0.42 (0.15-1.09)
Not available	0.0 (2)	NI		0.0 (4)	NI
a Odds Ratio and p values for the unvariate analysis, b Norovirus context, c No Available Norovirus Identification, c No Available Identification or Research, e AGGIR scale : autonomy Gerontology Group Iso-Ressources, f NI : Class not included in the analysis, * Number of events to low to calculate odds ratio/class
