# Supplementary material for: Gastroenteritis and respiratory infection outbreaks in French nursing homes from 2007 to 2018: Morbidity and all-cause lethality according to the individual characteristics of residents
Source: PLoS One. 2019 Sep 24;14(9):e0222321. doi: 10.1371/journal.pone.0222321 (PMC6759171; doi:10.1371/journal.pone.0222321)
Supplement: S10 Table — (XLSX) [file pone.0222321.s012.xlsx]

## Sheet: S10_Table
S10 table. Analysis of lethality rates according to virus and individual factor stratifications
		NoV+a			NoV-b			Flu+c			Flu-d
Third variable	Variable	Lethality rate (N, infected residents)	Odds ratioe	p5	Lethality rate (N)	Odds ratio	p	Lethality rate (N)	Odds ratio	p	Lethality rate (N)	Odds ratio	p
			(CI 95%)			(CI 95%)			(CI 95%)			(CI 95%)
Not tested	Age (years)
	<86	0.8 (479)	-	0.15	3.0 (270)	-	0.71	5.5 (418)	-	0.01	4.3 (301)	-	0.26
	≥86	2.1 (614)	2.5 (0.87-9.18)		3.9 (311)	1.31 (0.53- 3.42)		10.0 (673)	1.89 (1.17-3.15)		6.6 (427)	1.54 (0.80-3.15)
Not tested	Autonomyf
	1-2	1.9 (634)	-	0.15	4.3 (372)	-	0.21	10.1 (680)	-	0.001	7.2 (444)	-	0.04
	3 to 6	0.7 (451)	0.36 (0.08-1.16)		1.9 (207)	0.45 (0.12- 1.26)		4.5 (402)	0.42 (0.24-0.70)		3.2 (280)	0.43 (0.19-0.89)
Not tested	Length stay
	< 4	1.6 (766)	-	1.00	3.2 (432)	-	0.85	7.6 (747)	-	0.33	5.3 (514)	-	0.61
	≥ 4	1.5 (327)	0.99 (0.31-2.74)		4.0 (149)	1.27 (0.44-3.27)		9.6 (344)	1.29 (0.81- 2.01)		6.5 (214)	1.27 (0.63-2.44)
Sex	Age (years)
Female	<86	0.6 (332)	-	0.14	2.2 (185)	-	0.77	4.0 (277)	-	0.005	5.3 (187)	-	0.76
	≥86	2.0 (512)	3.10 (0.79-22.15)		3.0 (267)	1.37 (0.42- 5.39)		9.9 (558)	2.61(1.39-5.37)		6.4 (358)	1.20 (0.57-2.72)
Male	<86	1.4 (147)	-	0.40	4.7 (85)	-	0.44	8.5 (141)		0.76	2.6 (114)	-	0.16
	≥86	2.9 (102)	2.14 (0.32-18.69)		9.1 (44)	2.01 (0.43-9.35)		10.4 (115)	1.25 (0.53-2.96)		7.2 (69)	2.82 (0.64-15.02)
Homogeneity test	-	-	-	0.79	-	-	0.64	-	-	0.18	-	-	0.30
MHg adj. Odds Ratio	-	-	2.85 (0.89-9.09)	0.08	-	1.62 (0.64-4.12)	0.35	-	2.06 (1.24-3.42)	0.006	-	1.46 (0.74-2.88)	0.31
Autonomy	Age (years)
1-2	<86	1.2 (259)	-	0.38	4.2 (165)	-	1.00	6.3 (268)	-		5.9 (187)	-	0.46
	≥86	2.4 (375)	2.03 (0.59-9.68)		4.3 (207)	1.02 (0.37- 2.97)		12.6 (412)	2.12 (1.22-3.86)	0.01	8.2 (257)	1.41 (0.67-3.13)
3 to 6	<86	0.5 (218)	-	1.00	1.00 (103)	-	0.62	3.4 (145)	-		1.8 (113)	-	0.32
	≥86	0.9 (233)	1.76 (0.14-55.66)		2.9 (104)	2.77 (0.32-80.49)		5.1 (257)	1.46 (0.53-4.74)	0.61	4.2 (167)	2.30 (0.53-17.29)
Homogeneity test	-		-	0.87	-	-	0.44	-	-	0.50	-	-	0.63
MH adj. Odds Ratio	-	-	2.05 (0.65-6.50)	0.29	-	1.26 (0.51-3.12)	0.65	-	1.97 (1.19-3.25)	0.008	-	1.59 (0.81-3.13)	0.19
Length of stay	Age (years)
< 4 years	<86	0.9 (347)		0.26	3.3 (214)		1.00	5.6 (284)	-	0.14	3.7 (214)	-	0.27
	≥86	2.1 (419)	2.43 (0.70-11.59)		3.2 (218)	0.98 (0.32- 2.97)		8.9 (463)	1.62 (0.90-3.03)		6.3 (300)	1.72 (0.76-4.29)
≥ 4 years	<86	0.8 (132)		0.65	1.8 (56)		0.41	5.2 (134)	-	0.04	5.7 (87)	-	0.91
	≥86	2.1 (195)	2.48 (0.34-68.37)		5.4 (93)	2.80 (0.42-75.62)		12.4 (210)	2.52 (1.11-6.53)		7.1 (127)	1.23 (0.40-4.25)
Homogeneity test	-	-	-	0.93	-	-	0.43	-	-	0.42	-	-	0.63
MH adj. Odds Ratio	-	-	2.58 (0.83-7.97)	0.14	-	1.30 (0.51-3.3)	0.65	-	1.90 (1.17-3.10)	0.009	-	1.55 (0.79-3.05)	0.25
Sex	Autonomy
Female	1-2	1.57 (509)	-	0.33	3.44 (291)	-	0.23	9.96 (532)	-	0.002	8.04 (336)	-	0.03
	3 to 6	0.61 (327)	0.41 (0.06-1.68)		1.24 (161	0.37 (0.05-1.47)		3.70 (297)	0.35 (0.17-0.66)		2.93 (205)	0.35 (0.13-0.82	-
Male	1-2	3.2 (125)		0.37	7.4 (81)	-	0.71	10.8 (148)		0.36	4.6 (108)	-	1.00
	3 to 6	0.8 (124)	0.27 (0.01-2.00)		4.3 (46)	0.60 (0.08- 2.82)		6.7 (105)	0.60 (0.22-1.47)		4.0 (75)	0.88 (0.16-3.83)	-
Homogeneity test	-	-	-	0.79	-	-	0.67	-	-	0.35	-	-	0.28
MH adj. Odds Ratio	-	-	0.33 (0.09-1.18)	0.11	-	0.43 (0.14-1.32)	0.16	-	0.41 (0.24-0.70)	<0.001	-	0.43 (0.20-0.92)	0.03
Age (years)	Autonomy
<86	1-2	1.2 (259)	-	0.63	4.2 (165)			6.3 (268)		0.31	5.9 (187)	-	0.14
	3 to 6	0.5 (218)	0.43 (0.01- 3.72)		1.0 (103)	0.25 (0.01-1.47)	0.16	3.4 (145)	0.54 (0.17-1.41)		1.8 (113)	0.31 (0.04-1.19)
≥86	1-2	2.4 (375)	-	0.22	4.3 (207)			12.6 (412)		0.002	8.2 (257)	-	0.16
	3 to 6	0.9 (233)	0.37 (0.05-1.50)		2.9 (104)	0.68 (0.14-2.37)	0.76	5.1 (257)	0.37 (0.19-0.68)		4.2 (167)	0.50 (0.19-1.16)
Homogeneity test	-	-	-	0.87	-	-	0.44	-	-	0.50	-	-	0.63
MH adj. Odds Ratio	-	-	0.36 (0.10-1.30)	0.12	-	0.45 (0.15-1.35)	0.16	-	0.41 (0.24-0.69)	<0.001	-	0.42 (0.20-0.90)	0.02
Length of stay	Autonomy
< 4 years	1-2	1.7 (416)	-	0.52	4.2 (264)	-	0.29	10.2 (420)	-	<0.001	6.5 (291)	-	0.22
	3 to 6	0.9 (344)	0.53 (0.11-1.97)		1.8 (166)	0.44 (0.09- 1.46)		3.5 (318)	0.32 (0.15-0.61)		3.7 (219)	0.55 (0.22-1.25)
≥ 4 years	1-2	2.3 (218)	-	0.18	4.6 (108)		1.00	10.0 (260)		0.81	8.5 (153)	-	0.07
	3 to 6	0.0 (107)	-		2.4 (41)	0.57 (0.02-3.88)		8.3 (84)	0.83 (0.32-1.91)		1.6 (61)	0.20 (0.01 1.07)
Homogeneity test	-	-	-	0.68	-	-	0.73	-	-	0.08	-	-	0.42
MH adj. Odds Ratio	-	-	0.39 (0.12-1.32)	0.11	-	0.45 (0.15-1.35)	0.16	-	0.44 (0.26-0.75)	0.001	-	0.43 (0.20-0.92)	0.03
Sex	Length of stay
Female	< 4	1.40 (571)	-	1.00	2.1 (333)	-	0.32	6.97 (574)	-	0.18	5.59 (376)	-	0.62
	≥4	1.47 (273)	1.07 (0.27-3.49)		4.2 (119)	2.06 (0.58-6.72)		9.96 (261)	1.48 (0.87-2.47)		7.10 (169)	1.30 (0.60-2.68)
Male	< 4	2.1 (195)	-	1.00	7.1 (99)		0.68	9.8 (173)	-	0.90	4.3 (138)	-	1.00
	≥4	1.9 (54)	0.99 (0.04-7.34)		3.3 (30	0.51 (0.02-3.12)		8.4 (83)	0.86 (0.32-2.09)		4.4 (45)	1.07 (0.14-5.03)
Homogeneity test	-	-	-	0.95	-	-	0.27	-	-	0.32	-	-	0.89
MH adj. Odds Ratio	-	-	1.01 (0.35-2.91)	1.00	-	1.29 (0.49-3.45)	0.60	-	1.28 (0.82-2.01)	0.28	-	1.24 (0.64-2.42)	0.60
Age (years)	Length of stay
<86	< 4	0.9 (347)	-	1.00	3.3 (214)	-	1.00	5.6 (284)		1.00	3.7 (214)	-	0.53
	≥4	0.8 (132)	0.95 (0.03-8.29)		1.8 (56)	0.60 (0.02-3.59)		5.2 (134)	0.93 (0.35-2.27)		5.7 (87)	1.58 (0.45-4.99)
≥86	< 4	2.1 (419)	-	1.00	3.2 (218)	-	0.35	8.9 (463)		0.20	6.3 (300)	-	0.94
	≥4	2.1 (195)	0.97 (0.25-3.09)		5.4 (93)	1.72 (0.48- 5.67)		12.4 (210)	1.46 (0.85-2.44)		7.1 (127)	1.14 (0.47-2.54)
Homogeneity test	-	-	-	0.93	-	-	0.42	-	-	0.42	-	-	0.63
MH adj. Odds Ratio	-	-	0.94 (0.33-2.69)	1.00	-	1.22 (0.45, 3.29)	0.79	-	1.29 (0.82-2.03)	0.28	-	1.26 (0.65-2.45)	0.48
Autonomy	Length of stay
1-2	< 4	1.7 (416)	-	0.56	4.2 (264)	-	0.78	10.2 (420)		1.00	6.5 (291)	-	0.57
	≥4	2.3 (218)	1.38 (0.39-4.48)		4.6 (108)	1.13 (0.34-3.25)		10.0 (260)	0.98 (0.58-1.62)		8.5 (153)	1.33 (0.62- 2.77)
3 to 6	< 4	0.9 (344)	-	1.00	1.8 (166)	-	1.00	3.5 (318)		0.07	3.7 (219)	-	0.69
	≥4	0.0 (107)	-		2.4 (41)	1.47 (0.05-13.06)		8.3 (84)	2.55 (0.90-6.78)		1.6 (61)	0.49 (0.02- 2.83)
Homogeneity test	-	-	-	0.65	-	-	0.73	-	-	0.08	-	-	0.42
MH adj. Odds Ratio	-	-	1.13 (0.39-3.25)	1.00	-	1.16 (0.43-3.07)	0.79	-	1.17 (0.74-1.84)	0.55	-	1.13 (0.57-2.23)	0.72
a Norovirus context, b Not Available Norovirus Identification, c Influenza context, d Not Available Identification or Research, e Odds Ratio and p values for univariate analysis, f AGGIR scale : autonomy Gerontology Group Iso-Ressource, g MH : Mantel Haenszel
