# Supplementary material for: Gastroenteritis and respiratory infection outbreaks in French nursing homes from 2007 to 2018: Morbidity and all-cause lethality according to the individual characteristics of residents
Source: PLoS One. 2019 Sep 24;14(9):e0222321. doi: 10.1371/journal.pone.0222321 (PMC6759171; doi:10.1371/journal.pone.0222321)
Supplement: S11 Table — (XLSX) [file pone.0222321.s013.xlsx]

## Sheet: S11_Table
S11 table. Analysis of Lethality rates according to virus and individual factor stratifications (5 levels: virus, sex, length of stay, age, autonomy).
	Factor 1	Factor 2	Factor 3	Lethality rates (factors 1, 2, 3)	Variable	Lethality rates (N, infected residents)	Odds Ratio (OR)	p a	Lethality rates (factors 1, 2, 3)	Variable	Lethality rates (N, infected residents)	Odds Ratio	p
	Sex	Length of stay (years)	Age (years)		Autonomy					Autonomy
Virus context						GE NoV+ c			RTI Flu+ d
	Female	<4	<86	0.9 (234)	1-2	0.8 (123)		1.0	4.2 (189)	1-2	5.5 (127)		0.28
					3 to 6	0.9 (111)	1.11 (0.03-43.59)			3 to 6	1.6 (62)	0.32 (0.01-1.88)
			≥86	1.2 (331)	1-2	1.5 (197)		0.65	7.9 (379)	1-2	10.8 (203)		0.04
					3 to 6	0.7 (134)	0.53 (0.02-4.62)			3 to 6	4.5 (176)	0.40 (0.16-0.89)
Not adjusted Odds Ratio (OR)		-	-	-	-	-	0.67 (0.08-3.70)	0.70	-	-	-	0.41 (0.18-0.86)	0.03
Homogeneity test		-	-	-	-	-	-	0.71	-	-	-	-	0.97
MH b adj. OR		-	-	-	-	-	0.66 (0.12-3.69)	0.96	-	-	-	0.37 (0.17-0.81)	0.02
	Female	≥4	<86	0.0 (96)	1-2	0.0 (59)		-		1-2	3.5 (57)		1.0
					3 to 6	0.0 (37)	-		2.4 (84)	3 to 6	0.0 (27)	-
			≥86	2.3 (175)	1-2	3.1 (130)		0.57		1-2	15.2 (145)		0.26
					3 to 6	0.0 (45)	-		13.6 (177)	3 to 6	6.2 (32)	0.40 (0.06-1.47)
Not adjusted OR		-	-	-	-	-	-	0.31	-	-	-	0.28 (0.04-0.99	0.09
Homogeneity test		-	-	-	-	-	-	-	-	-	-	-	-
MH adj. OR		-	-	-	-	-	-	0.54	-	-	-	-	0.32
Virus context						GE NoV+			RTI Flu+
	Male	<4	<86	0.9 (112)	1-2	1.7 (59)	-	1.0	7.8 (90)	1-2	13.0 (51)		0.02
					3 to 6	0.0 (53)	-			3 to 6	0.0 (39)	-
			≥86	3.6 (83)	1-2	5.4 (37)	-	0.58	11.3 (80)	1-2	17.9 (39)		0.08
					3 to 6	2.2 (46)	0.42 (0.01-5.34)			3 to 6	4.9 (41)	0.25 (0.03-1.16)
Not adjusted OR		-	-	-		-	0.34 (0.01-3.04)	0.36	-	-	-	0.15 (0.02-0.57)	0.008
Homogeneity test		-	-	-		-	-	-	-	-	-	-	-
MH adj. OR		-	-	-		-	-	0.52	-	-	-	0.12 (0.03-0.59)	0.007
	Male	≥4	<86	2.9 (35)	1-2	5.6 (18)	-	1.0	10.0 (50)	1-2	3.0 (33)		0.04
					3 to 6	0.0 (17)	-			3 to 6	23.5 (17)	8.60 (1.07-250.12)
			≥86	0.00 (19)	1-2	0.0 (11)	-	1.0	6.1 (33)	1-2	4.0 (25)		0.43
					3 to 6	0.0 (8)	-			3 to 6	12.5 (8)	3.27 (0.08-138.46)
Not adjusted OR		-	-	-		-	-	1.0	-	-	-	6.55 (1.24-54.12)	0.02
Homogeneity test		-	-	-		-	-	-	-	-	-	-	0.61
MH adj. OR		-	-	-		-	-	0.33	-	-	-	6.96 (1.22-39.72)	0.05
Virus context						GE NoV- e			RTI Flu- f
	Female	<4	<86	2.1 (146)	1-2	3.3 (91)	-	0.29	4.7 (129)	1-2	6.2 (81)		0.41
					3 to 6	0.0 (55)	-			3 to 6	2.1 (48)	0.36 (0.013-2.44)
			≥86	2.1 (187)	1-2	2.7 (113)		1.0	6.2 (243)	1-2	7.7 (130)		0.43
					3 to 6	1.4 (74)	0.55 (0.02-4.82)			3 to 6	4.4 (113)	0.56 (0.17-1.67)
Not adjusted OR		-	-	-			0.29 (0.01-1.78)	0.26	-	-	-	0.51 (0.18-1.31)	0.24
Homogeneity test		-	-	-			-	-	-	-	-	-	0.80
MH adj. OR		-	-	-			-	0.34	-	-	-	0.49 (0.18-1.30)	0.22
	Female	≥4	<86	2.6 (39)	1-2	4.0 (25)		1.0	7.0 (57)	1-2	10.5 (38)		0.29
					3 to 6	0.0 (14)	-			3 to 6	0.0 (19)	-
			≥86	5.0 (80)	1-2	4.8 (62)		1.0	7.1 (112)	1-2	9.2 (87)		0.20
					3 to 6	5.6 (18)	1.25 (0.04-11.56)			3 to 6	0.0 (25)	-
Not adjusted OR		-	-	-		-	0.74 (0.03-5.58)	1.0	-	-	-	-	0.04
Homogeneity test		-	-	-		-	-	-	-	-	-	-	-
MH adj. OR		-	-	-		-	-	0.79	-	-	-	-	0.07
Virus context						GE NoV-			RTI Flu-
	Male	<4	<86	6.1 (66)	1-2	7.7 (39)	-	0.64	2.4 (84)	1-2	2.1 (48)		1.0
					3 to 6	3.7 (27)	0.51 (0.02-4.63)			3 to 6	2.8 (36)	1.34 (0.033-53.42)
			≥86	9.7 (31)	1-2	9.5 (21)		1.0	7.4 (54)	1-2	9.4 (32)		0.64
					3 to 6	10.0 (10)	1.11 (0.03-15.46)			3 to 6	4.5 (22)	0.50 (0.02-4.69)
Not adjusted OR		-	-	-		-	0.66 (0.08-3.39)	0.71	-	-	-	0.68 (0.12, 3.84)	1.0
Homogeneity test		-	-	-		-	-	0.63	-	-	-	-	0.60
MH adj. OR		-	-	-		-	0.66 (0.12-3.56)	0.93	-	-	-	0.69 (0.12-3.95)	0.68
	Male	≥4	<86	0.0 (17))	1-2	0.0 (10)		1.0	3.3 (30)	1-2	5.0 (20)		1.0
					3 to 6	0.0 (7)	-			3 to 6	0.0 (10)	-
			≥86	7.7 (13)	1-2	9.1 (11)		1.0	6.7 (15)	1-2	0.0 (8)		0.47
					3 to 6	0.0 (2)	-			3 to 6	14.3 (7)	-
Not adjusted OR		-	-	-		-	-	1.0	-	-	-	1.67 (0.04-68.04)	1.0
Homogeneity test		-	-	-		-	-	-	-	-	-	-	0.20
MH adj. OR		-	-			-	-	0.67	-	-	-	1.60 (0.08-31.39)	0.66
a Odds Ratio and p values, b MH : Mantel Haenszel, c Norovirus context, d Influenza context, e No Available Norovirus Identification or research, f No Available Identification or Research
